# Supplementary material for: Psychometric validation of the Czech Copenhagen Psychosocial Questionnaire (COPSOQ III): long, middle, and screening versions in a nationwide sample
Source: BMC Psychol. 2026 Jan 14;14:204. doi: 10.1186/s40359-026-03961-4 (PMC12888739; doi:10.1186/s40359-026-03961-4)
Supplement: Supplementary file 2 — Supplementary Material 2. [file 40359_2026_3961_MOESM2_ESM.xlsx]

## Sheet: SUPPLEMENT Factor loadings
COPSOQ LONG									COPSOQ MIDDLE
		Estimate	Std.Err	z-value	P(>|z|)	Std.lv	Std.all				Estimate	Std.Err	z-value	P(>|z|)	Std.lv	Std.all
	qd	=~								qd	=~
	QD1	15.803	0.611	25.853	0.000	15.803	0.652			QD1	16.218	0.640	25.323	0.000	16.218	0.669
	QD2	20.406	0.532	38.343	0.000	20.406	0.818			QD3	16.767	0.606	27.661	0.000	16.767	0.732
	QD3	18.660	0.512	36.429	0.000	18.660	0.814			QD4	16.220	0.702	23.103	0.000	16.220	0.686
	QD4	15.158	0.670	22.637	0.000	15.158	0.641			wp	=~
	wp	=~								WP1	17.092	0.595	28.726	0.000	17.092	0.742
	WP1	17.256	0.525	32.855	0.000	17.256	0.749			WP2	21.347	0.623	34.255	0.000	21.347	0.916
	WP2	20.832	0.516	40.350	0.000	20.832	0.894			ed	=~
	WP3	23.733	0.520	45.669	0.000	23.733	0.888			ED1	19.741	0.545	36.222	0.000	19.741	0.772
	cd	=~								ED2	23.964	0.634	37.827	0.000	23.964	0.765
	CD1	14.735	0.720	20.473	0.000	14.735	0.609			ED3	26.662	0.535	49.873	0.000	26.662	0.900
	CD2	14.691	0.653	22.504	0.000	14.691	0.641			he	=~
	CD3	17.385	0.706	24.628	0.000	17.385	0.667			HE2	25.546	0.651	39.230	0.000	25.546	0.845
	CD4	18.921	0.591	32.032	0.000	18.921	0.751			HE3	22.739	0.693	32.795	0.000	22.739	0.752
	ed	=~								HE4	20.994	0.655	32.041	0.000	20.994	0.754
	ED1	20.040	0.542	36.985	0.000	20.040	0.783			in	=~
	ED2	23.879	0.634	37.678	0.000	23.879	0.762			IN1	17.439	0.792	22.018	0.000	17.439	0.659
	ED3	26.403	0.535	49.391	0.000	26.403	0.891			IN3	17.341	0.791	21.912	0.000	17.341	0.668
	he	=~								IN4	21.548	0.763	28.225	0.000	21.548	0.728
	HE1	23.752	0.709	33.499	0.000	23.752	0.738			IN6	9.874	0.839	11.765	0.000	9.874	0.414
	HE2	25.708	0.604	42.548	0.000	25.708	0.850			pd	=~
	HE3	23.536	0.667	35.265	0.000	23.536	0.778			PD2	21.857	0.558	39.202	0.000	21.857	0.817
	HE4	20.364	0.636	32.019	0.000	20.364	0.732			PD3	21.247	0.662	32.084	0.000	21.247	0.763
	in	=~								PD4	25.340	0.530	47.815	0.000	25.340	0.910
	IN1	17.151	0.772	22.220	0.000	17.151	0.648			ct	=~
	IN3	17.158	0.736	23.307	0.000	17.158	0.661			CT1	24.680	0.756	32.637	0.000	24.680	0.754
	IN4	21.356	0.734	29.078	0.000	21.356	0.722			CT2	20.304	0.765	26.558	0.000	20.304	0.686
	IN5	12.152	0.788	15.424	0.000	12.152	0.483			CT3	23.209	0.618	37.527	0.000	23.209	0.811
	IN6	10.885	0.839	12.967	0.000	10.885	0.456			CT4	25.137	0.707	35.558	0.000	25.137	0.716
	pd	=~								mw	=~
	PD2	22.229	0.546	40.745	0.000	22.229	0.831			MW1	21.779	0.559	38.981	0.000	21.779	0.898
	PD3	21.114	0.659	32.042	0.000	21.114	0.759			MW2	21.162	0.599	35.350	0.000	21.162	0.854
	PD4	25.087	0.525	47.826	0.000	25.087	0.901			pr	=~
	va	=~								PR1	19.936	0.638	31.267	0.000	19.936	0.767
	VA1	21.995	0.749	29.381	0.000	21.995	0.885			PR2	17.747	0.563	31.549	0.000	17.747	0.814
	VA2	13.431	0.723	18.582	0.000	13.431	0.560			re	=~
	ct	=~								RE1	22.090	0.588	37.582	0.000	22.090	0.843
	CT1	24.500	0.747	32.795	0.000	24.500	0.748			RE2	21.811	0.586	37.242	0.000	21.811	0.865
	CT2	20.439	0.761	26.868	0.000	20.439	0.691			cl	=~
	CT3	23.242	0.618	37.615	0.000	23.242	0.812			CL1	13.761	0.586	23.497	0.000	13.761	0.654
	CT4	24.857	0.714	34.816	0.000	24.857	0.708			CL2	15.486	0.465	33.296	0.000	15.486	0.844
	CT5	7.937	0.784	10.129	0.000	7.937	0.297			CL3	13.907	0.491	28.317	0.000	13.907	0.800
	mw	=~								co	=~
	MW1	21.922	0.554	39.604	0.000	21.922	0.904			CO2	18.624	0.635	29.324	0.000	18.624	0.729
	MW2	21.024	0.580	36.244	0.000	21.024	0.849			CO3	21.357	0.630	33.894	0.000	21.357	0.805
	pr	=~								it	=~
	PR1	20.071	0.635	31.607	0.000	20.071	0.772			IT1	22.176	0.517	42.924	0.000	22.176	0.837
	PR2	17.628	0.565	31.187	0.000	17.628	0.809			ql	=~
	re	=~								QL1	20.604	0.693	29.720	0.000	20.604	0.734
	RE1	21.498	0.573	37.536	0.000	21.498	0.820			QL3	22.621	0.637	35.499	0.000	22.621	0.802
	RE2	21.318	0.569	37.446	0.000	21.318	0.846			QL4	24.942	0.604	41.309	0.000	24.942	0.829
	RE3	19.641	0.582	33.749	0.000	19.641	0.809			ss	=~
	cl	=~								SSX1	25.352	0.562	45.130	0.000	25.352	0.890
	CL1	13.795	0.587	23.520	0.000	13.795	0.655			SSX2	25.331	0.532	47.605	0.000	25.331	0.887
	CL2	15.395	0.462	33.310	0.000	15.395	0.839			sc	=~
	CL3	13.971	0.489	28.577	0.000	13.971	0.804			SCX1	21.557	0.561	38.396	0.000	21.557	0.865
	co	=~								SCX2	21.849	0.542	40.281	0.000	21.849	0.885
	CO2	18.866	0.632	29.835	0.000	18.866	0.739			sw	=~
	CO3	21.083	0.634	33.241	0.000	21.083	0.794			SW1	17.409	0.603	28.869	0.000	17.409	0.812
	it	=~								SW3	20.920	0.641	32.639	0.000	20.920	0.807
	IT1	22.176	0.517	42.924	0.000	22.176	0.837			ji	=~
	ql	=~								JI1	21.090	0.857	24.615	0.000	21.090	0.790
	QL1	21.961	0.623	35.249	0.000	21.961	0.782			JI3	20.247	0.867	23.347	0.000	20.247	0.646
	QL2	23.984	0.568	42.199	0.000	23.984	0.842			iw	=~
	QL3	21.930	0.628	34.922	0.000	21.930	0.778			IW1	17.555	0.773	22.717	0.000	17.555	0.716
	QL4	23.923	0.608	39.342	0.000	23.923	0.795			IW3	17.427	0.802	21.738	0.000	17.427	0.662
	ss	=~								IW4	19.165	0.749	25.603	0.000	19.165	0.652
	SSX1	25.122	0.553	45.431	0.000	25.122	0.882			qw	=~
	SSX2	25.231	0.525	48.088	0.000	25.231	0.883			QW2	17.606	0.614	28.654	0.000	17.606	0.834
	SSX3	17.631	0.629	28.042	0.000	17.631	0.667			QW1	14.477	0.579	25.012	0.000	14.477	0.723
	sc	=~								js	=~
	SCX1	21.463	0.545	39.397	0.000	21.463	0.861			JS1	19.076	0.556	34.339	0.000	19.076	0.829
	SCX2	21.827	0.537	40.631	0.000	21.827	0.884			JS4	16.161	0.583	27.708	0.000	16.161	0.798
	SC3	14.512	0.687	21.119	0.000	14.512	0.564			JS5	14.587	0.758	19.255	0.000	14.587	0.551
	sw	=~								wf	=~
	SW1	18.611	0.551	33.774	0.000	18.611	0.868			WF2	25.827	0.573	45.048	0.000	25.827	0.916
	SW2	18.452	0.528	34.940	0.000	18.452	0.872			WF3	24.425	0.613	39.856	0.000	24.425	0.858
	SW3	19.900	0.623	31.944	0.000	19.900	0.768			tm	=~
	cw	=~								TM1	15.321	0.587	26.092	0.000	15.321	0.716
	CW1	16.771	0.712	23.565	0.000	16.771	0.627			TMX2	17.209	0.587	29.335	0.000	17.209	0.754
	CW2	18.541	0.646	28.683	0.000	18.541	0.720			TM4	18.310	0.610	30.007	0.000	18.310	0.734
	CWX3	21.505	0.608	35.351	0.000	21.505	0.765			te	=~
	CW4	18.575	0.688	26.995	0.000	18.575	0.661			TE3	18.133	0.648	27.972	0.000	18.133	0.774
	CW5	22.355	0.575	38.885	0.000	22.355	0.818			TE1	16.921	0.716	23.647	0.000	16.921	0.658
	we	=~								ju	=~
	WE1	13.345	0.538	24.781	0.000	13.345	0.679			JU1	20.499	0.606	33.836	0.000	20.499	0.823
	WE2	19.466	0.505	38.526	0.000	19.466	0.862			JU4	18.735	0.606	30.903	0.000	18.735	0.770
	WE3	13.746	0.645	21.299	0.000	13.746	0.642			gh	=~
	ji	=~								GH1	20.164	0.706	28.549	0.000	20.164	0.898
	JI1	20.320	0.736	27.597	0.000	20.320	0.761			GH2	15.848	0.598	26.514	0.000	15.848	0.873
	JI2	16.239	0.820	19.813	0.000	16.239	0.665
	JI3	20.051	0.780	25.700	0.000	20.051	0.640
	iw	=~
	IW1	19.389	0.728	26.650	0.000	19.389	0.790
	IW2	21.217	0.648	32.722	0.000	21.217	0.819
	IW3	17.842	0.756	23.589	0.000	17.842	0.678
	IW4	17.542	0.786	22.305	0.000	17.542	0.597
	IW5	9.924	0.812	12.223	0.000	9.924	0.411
	qw	=~
	QW1	14.465	0.581	24.902	0.000	14.465	0.722
	QW2	17.620	0.603	29.232	0.000	17.620	0.835
	js	=~
	JS1	18.775	0.543	34.607	0.000	18.775	0.815
	JS2	15.351	0.643	23.873	0.000	15.351	0.662
	JS3	18.335	0.572	32.043	0.000	18.335	0.790
	JS4	16.321	0.568	28.753	0.000	16.321	0.806
	JS5	14.438	0.706	20.440	0.000	14.438	0.545
	wf	=~
	WFX1	11.244	0.667	16.863	0.000	11.244	0.460
	WF2	24.031	0.564	42.618	0.000	24.031	0.853
	WF3	25.192	0.546	46.146	0.000	25.192	0.885
	WF5	22.263	0.563	39.510	0.000	22.263	0.831
	WF6	19.670	0.657	29.936	0.000	19.670	0.724
	tm	=~
	TM1	14.894	0.567	26.255	0.000	14.894	0.696
	TMX2	17.633	0.561	31.408	0.000	17.633	0.772
	TM3	17.018	0.732	23.250	0.000	17.018	0.635
	TM4	18.213	0.608	29.957	0.000	18.213	0.730
	te	=~
	TE1	20.380	0.686	29.701	0.000	20.380	0.792
	TE2	19.242	0.773	24.900	0.000	19.242	0.740
	TE3	15.901	0.779	20.402	0.000	15.901	0.678
	ju	=~
	JU1	19.130	0.615	31.107	0.000	19.130	0.768
	JU2	19.260	0.667	28.896	0.000	19.260	0.712
	JU3	20.663	0.565	36.565	0.000	20.663	0.812
	JU4	17.762	0.632	28.116	0.000	17.762	0.730
	gs	=~
	GS1	23.223	0.830	27.974	0.000	23.223	0.837
	cq	=~
	CQ1	18.315	0.679	26.983	0.000	18.315	0.837
	ut	=~
	UT1	16.127	0.935	17.239	0.000	16.127	0.837
	hsm	=~
	HSM1	6.951	1.036	6.706	0.000	6.951	0.837
	sh	=~
	SH1	6.172	0.940	6.565	0.000	6.172	0.837
	tv	=~
	TV1	6.068	0.785	7.731	0.000	6.068	0.837
	pv	=~
	PV1	4.200	0.906	4.637	0.000	4.200	0.837
	bu	=~
	BU1	6.685	0.972	6.878	0.000	6.685	0.644
	BU2	14.442	0.921	15.677	0.000	14.442	0.832
	gh	=~
	GH1	20.046	0.558	35.923	0.000	20.046	0.893
	GH2	15.941	0.490	32.512	0.000	15.941	0.878
	sl	=~
	SL1	17.756	0.608	29.223	0.000	17.756	0.750
	SL2	16.489	0.767	21.498	0.000	16.489	0.641
	SL3	22.585	0.550	41.086	0.000	22.585	0.875
	SL4	22.470	0.559	40.231	0.000	22.470	0.904
	bo	=~
	BO1	20.506	0.490	41.822	0.000	20.506	0.874
	BO2	20.416	0.533	38.287	0.000	20.416	0.843
	BO3	21.251	0.544	39.093	0.000	21.251	0.805
	BO4	20.105	0.470	42.796	0.000	20.105	0.850
	st	=~
	ST1	20.157	0.581	34.685	0.000	20.157	0.796
	ST2	17.867	0.543	32.886	0.000	17.867	0.799
	ST3	21.302	0.512	41.624	0.000	21.302	0.876
	so	=~
	SO1	11.133	0.650	17.127	0.000	11.133	0.545
	SO2	14.407	0.624	23.102	0.000	14.407	0.641
	SO3	14.228	0.650	21.900	0.000	14.228	0.689
	SO4	17.707	0.622	28.456	0.000	17.707	0.715
	cs	=~
	CS2	15.448	0.494	31.288	0.000	15.448	0.778
	CS3	16.393	0.531	30.877	0.000	16.393	0.797
	CS4	15.785	0.580	27.214	0.000	15.785	0.706
	ds	=~
	DS1	19.230	0.577	33.340	0.000	19.230	0.790
	DS2	21.345	0.611	34.921	0.000	21.345	0.795
	DS3	15.111	0.692	21.825	0.000	15.111	0.676
	DS4	19.302	0.610	31.658	0.000	19.302	0.790
	se	=~
	SE1	12.464	0.525	23.727	0.000	12.464	0.657
	SE2	12.584	0.650	19.358	0.000	12.584	0.540
	SE3	11.807	0.599	19.724	0.000	11.807	0.563
	SE4	15.496	0.546	28.356	0.000	15.496	0.780
	SE5	15.384	0.527	29.201	0.000	15.384	0.792
	SE6	14.183	0.492	28.801	0.000	14.183	0.790

## Sheet: SUPPLEMENT Item descriptives
Item	Min	Max	M	SD	Skewness	Kurtosis
QD1	0	100	46.80	24.264	-0.206	-0.254
QD2	0	100	36.27	24.970	0.230	-0.668
QD3	0	100	26.45	22.922	0.511	-0.425
QD4	0	100	35.09	23.652	0.485	-0.076
WP1	0	100	59.78	23.043	-0.059	-0.188
WP2	0	100	52.70	23.316	-0.042	0.045
WP3	0	100	44.27	26.742	0.102	-0.474
CD1	0	100	70.72	24.223	-0.586	-0.196
CD2	0	100	75.71	22.929	-0.742	0.057
CD3	0	100	54.71	26.067	-0.191	-0.515
CD4	0	100	46.38	25.205	-0.012	-0.521
ED1	0	100	47.42	25.588	-0.119	-0.641
ED2	0	100	39.30	31.339	0.271	-1.004
ED3	0	100	45.97	29.648	0.175	-0.784
HE1	0	100	63.45	32.180	-0.522	-0.824
HE2	0	100	49.72	30.258	-0.080	-0.818
HE3	0	100	59.31	30.256	-0.356	-0.711
HE4	0	100	46.31	27.841	-0.050	-0.730
IN1	0	100	50.03	26.489	-0.153	-0.647
IN3	0	100	32.65	25.983	0.375	-0.529
IN4	0	100	40.08	29.605	0.236	-0.888
IN5	0	100	58.52	25.184	-0.240	-0.301
IN6	0	100	74.64	23.863	-0.881	0.496
PD2	0	100	61.44	26.753	-0.269	-0.517
PD3	0	100	69.75	27.840	-0.680	-0.241
PD4	0	100	54.88	27.867	-0.153	-0.537
VA1	0	100	60.27	24.848	-0.316	-0.348
VA2	0	100	44.96	23.986	0.185	-0.363
CT1	0	100	65.91	32.749	-0.720	-0.576
CT2	0	100	61.51	29.599	-0.576	-0.514
CT3	0	100	47.59	28.639	-0.049	-0.704
CT4	0	100	43.89	35.138	0.171	-1.248
CT5	0	100	64.23	26.717	-0.373	-0.546
MW1	0	100	69.11	24.270	-0.521	0.012
MW2	0	100	70.14	24.785	-0.530	-0.167
PR1	0	100	51.90	26.007	-0.167	-0.360
PR2	0	100	61.72	21.804	-0.290	0.138
RE1	0	100	50.31	26.224	-0.140	-0.419
RE2	0	100	59.52	25.220	-0.439	0.012
RE3	0	100	60.35	24.274	-0.387	-0.053
CL1	0	100	75.38	21.056	-0.621	0.262
CL2	0	100	82.46	18.361	-0.943	1.084
CL3	0	100	84.11	17.392	-0.930	0.861
CO2	0	100	35.56	25.543	0.415	-0.248
CO3	0	100	38.61	26.556	0.299	-0.442
IT1	0	100	43.21	26.518	0.167	-0.462
QL1	0	100	49.95	28.100	-0.178	-0.622
QL2	0	100	50.35	28.488	-0.145	-0.622
QL3	0	100	51.30	28.208	-0.273	-0.596
QL4	0	100	50.95	30.108	-0.185	-0.783
SSX1	0	100	62.53	28.482	-0.440	-0.573
SSX2	0	100	59.23	28.583	-0.305	-0.672
SSX3	0	100	42.47	26.439	0.011	-0.689
SCX1	0	100	63.61	24.923	-0.454	-0.167
SCX2	0	100	63.80	24.687	-0.393	-0.233
SC3	0	100	42.66	25.738	-0.012	-0.537
SW1	0	100	72.52	21.456	-0.823	0.931
SW2	0	100	73.10	21.159	-0.755	0.739
SW3	0	100	70.88	25.917	-0.788	0.145
CW1	0	100	51.25	26.769	-0.069	-0.445
CW2	0	100	63.59	25.762	-0.401	-0.282
CWX3	0	100	52.41	28.135	-0.210	-0.509
CW4	0	100	65.89	28.095	-0.332	-0.894
CW5	0	100	58.76	27.347	-0.259	-0.411
WE1	0	100	49.62	19.652	-0.265	0.040
WE2	0	100	51.78	22.585	-0.192	-0.228
WE3	0	100	63.00	21.431	-0.598	0.500
JI1	0	100	29.95	26.695	0.766	0.139
JI2	0	100	20.48	24.411	1.267	1.379
JI3	0	100	42.69	31.347	0.243	-0.875
IW1	0	100	21.14	24.542	1.140	0.862
IW2	0	100	26.18	25.900	0.842	0.186
IW3	0	100	24.64	26.314	0.940	0.271
IW4	0	100	34.05	29.400	0.577	-0.461
IW5	0	100	52.98	24.141	0.098	-0.046
QW1	0	100	69.77	20.036	-0.479	0.500
QW2	0	100	66.46	21.108	-0.415	0.382
JS1	0	100	62.93	23.030	-0.674	0.446
JS2	0	100	67.68	23.185	-0.760	0.440
JS3	0	100	64.91	23.209	-0.735	0.362
JS4	0	100	69.74	20.263	-0.865	1.338
JS5	0	100	54.10	26.490	-0.390	-0.555
WFX1	0	100	42.64	24.447	-0.127	-0.533
WF2	0	100	41.62	28.198	0.319	-0.593
WF3	0	100	38.40	28.483	0.394	-0.609
WF5	0	100	35.87	26.789	0.323	-0.563
WF6	0	100	32.74	27.188	0.525	-0.395
TE1	0	100	69.68	25.740	-0.585	-0.168
TE2	0	100	66.01	25.998	-0.399	-0.377
TE3	0	100	59.76	23.451	-0.350	0.161
TM1	0	100	63.43	21.396	-0.452	0.407
TMX2	0	100	62.69	22.845	-0.350	0.135
TM3	0	100	62.85	26.820	-0.275	-0.469
TM4	0	100	59.33	24.955	-0.235	-0.139
JU1	0	100	57.55	24.908	-0.308	-0.080
JU2	0	100	47.65	27.065	-0.042	-0.477
JU3	0	100	49.90	25.472	-0.078	-0.351
JU4	0	100	55.49	24.354	-0.284	-0.027
GS1	0	100	19.03	27.771	1.572	1.624
CQ1	0	100	17.99	21.901	1.394	1.896
UT1	0	100	9.12	19.285	2.644	7.548
HSM1	0	100	1.23	8.312	7.578	61.107
SH1	0	100	1.35	7.381	7.210	63.849
TV1	0	75	1.39	7.256	6.287	45.493
PV1	0	75	0.57	5.023	10.696	129.993
BU1	0	100	2.18	10.385	6.388	47.898
BU2	0	100	7.93	17.372	2.372	5.434
GH1	0	100	54.31	22.454	-0.271	-0.101
GH2	0	100	68.89	18.160	-0.774	0.415
SL1	0	100	36.67	23.669	0.525	-0.070
SL2	0	100	30.51	25.726	0.673	-0.115
SL3	0	100	32.95	25.819	0.522	-0.352
SL4	0	100	30.82	24.868	0.579	-0.151
BO1	0	100	40.30	23.461	0.414	-0.202
BO2	0	100	38.11	24.218	0.392	-0.294
BO3	0	100	39.11	26.415	0.233	-0.706
BO4	0	100	49.12	23.648	0.272	-0.484
ST1	0	100	34.57	25.329	0.521	-0.175
ST2	0	100	37.17	22.364	0.409	0.002
ST3	0	100	39.32	24.318	0.301	-0.348
SO1	0	100	15.17	20.419	1.355	1.591
SO2	0	100	25.64	22.473	0.718	0.171
SO3	0	100	14.63	20.671	1.384	1.504
SO4	0	100	23.55	24.757	0.880	0.066
CS2	0	100	19.20	19.867	0.903	0.597
CS3	0	100	21.19	20.587	0.766	0.194
CS4	0	100	25.55	22.369	0.706	0.168
DS1	0	100	33.19	24.360	0.639	0.080
DS2	0	100	29.66	26.853	0.750	-0.085
DS3	0	100	19.44	22.373	1.200	1.320
DS4	0	100	25.40	24.436	0.878	0.401
SE1	0	100	71.71	18.974	-0.199	0.667
SE2	0	100	54.19	23.299	-0.213	-0.186
SE3	0	100	59.65	20.966	-0.320	0.228
SE4	0	100	67.29	19.865	-0.385	1.013
SE5	0	100	67.86	19.427	-0.241	0.673
SE6	0	100	70.57	17.959	-0.076	0.813

## Sheet: SUPPLEMENT CI for reliability
		Long version						Middle version
Dimension		Cronbach’s α McDonald’s ω	α 95% CI lower	α 95% CI upper	ω 95% CI lower	ω 95% CI upper		Cronbach’s α McDonald’s ω	α 95% CI lower	α 95% CI upper	ω 95% CI lower	ω 95% CI upper
Quantitative Demands (4/3)		0.816 / 0.821	0.8	0.831	0.802	0.838		0.734 / 0.736	0.71	0.757	0.707	0.76
Work Pace (3/2)		0.878 / 0.885	0.867	0.889	0.874	0.895		0.809	0.788613	0.827667
Cognitive Demands (4/0)		0.763 / 0.754	0.743	0.783	0.726	0.778		—
Emotional Demands (3/3)		0.845 / 0.855	0.831	0.859	0.84	0.868		0.845 / 0.855	0.831	0.859	0.841	0.868
Demands to Hide Emotions (4/3)		0.856 / 0.858	0.844	0.868	0.844	0.871		0.826 / 0.829	0.81	0.841	0.812	0.845
Influence at Work (5/4)		0.732 / 0.730	0.709	0.753	0.702	0.755		0.703 / 0.721	0.678	0.728	0.693	0.744
Possibilities for Development (3/3)		0.867 / 0.870	0.854	0.879	0.856	0.883		0.867 / 0.870	0.854	0.879	0.857	0.883
Variation of Work (2/0)		0.663	0.626374	0.696219				—
Control over Working Time (5/4)		0.781 / 0.800	0.762	0.798	0.782	0.817		0.826 / 0.827	0.811	0.84	0.811	0.842
Meaning of Work (2/2)		0.868	0.853868	0.880806				0.868	0.853868	0.880806
Predictability (2/2)		0.769	0.743719	0.791541				0.769	0.743719	0.791541
Recognition (3/2)		0.863 / 0.866	0.85	0.875	0.852	0.879		0.843	0.826291	0.858447
Role Clarity (3/3)		0.795 / 0.798	0.776	0.813	0.775	0.82		0.795 / 0.798	0.776	0.813	0.776	0.82
Role Conflicts (2/2)		0.740	0.71134	0.765432				0.740	0.71134	0.765432
Illegitimate Tasks (1/1)		—						—
Quality of Leadership (4/3)		0.876 / 0.873	0.865	0.886	0.859	0.886		0.827 / 0.832	0.811	0.842	0.814	0.848
Social Support from Supervisor (3/2)		0.846 / 0.859	0.832	0.859	0.847	0.872		0.882	0.869418	0.893805
Social Support from Colleagues (3/2)		0.802 / 0.816	0.783	0.819	0.797	0.832		0.868	0.853211	0.880806
Sense of Community at Work (3/2)		0.864 / 0.864	0.851	0.875	0.847	0.878		0.792	0.769231	0.812352
Commitment to the Workplace (5/0)		0.840 / 0.840	0.826	0.852	0.823	0.855		—
Work Engagement (3/0)		0.767 / 0.781	0.745	0.787	0.76	0.801		—
Job Insecurity (3/2)		0.720 / 0.727	0.694	0.744	0.7	0.755		0.676	0.640381	0.70801
Insecurity over Working Conditions (5/3)		0.780 / 0.790	0.762	0.798	0.768	0.809		0.713 / 0.715	0.686	0.738	0.682	0.744
Quality of Work (2/2)		0.752	0.725303	0.776758				0.752	0.725303	0.776758
Job Satisfaction (5/3)		0.836 / 0.838	0.822	0.849	0.821	0.853		0.752 / 0.757	0.729	0.773	0.732	0.782
Work-Life Conflict (5/2)		0.867 / 0.878	0.856	0.877	0.867	0.889		0.880	0.866856	0.891967
Vertical Trust (4/3)		0.793 / 0.793	0.775	0.81	0.772	0.814		0.775 / 0.776	0.754	0.795	0.753	0.798
Horizontal Trust (3/2)		0.772 / 0.792	0.75	0.791	0.77	0.813		0.674	0.63853	0.706339
Organizational Justice (4/2)		0.841 / 0.838	0.827	0.854	0.82	0.853		0.776	0.751561	0.797354
Gossip and Slander (1/0)		—						—
Conflicts and Quarrels (1/0)		—						—
Unpleasant Teasing (1/0)		—						—
Cyberbullying (1/0)		—						—
Sexual Harassment (1/0)		—						—
Threats of Violence (1/0)		—						—
Physical Violence (1/0)		—						—
Bullying (2/0)		0.697	0.664887	0.726926				—
Self-Rated Health (2/2)		0.879	0.866213	0.890738				0.879	0.866213	0.890738
Sleeping Difficulties (4/0)		0.871 / 0.868	0.86	0.882	0.851	0.882		—
Burnout (4/0)		0.904 / 0.904	0.896	0.912	0.894	0.913		—
Stress (3/0)		0.857 / 0.863	0.844	0.869	0.848	0.876		—
Somatic Stress (4/0)		0.742 / 0.745	0.72	0.763	0.72	0.77		—
Cognitive Stress (3/0)		0.800 / 0.802	0.782	0.818	0.778	0.824		—
Depressive Symptoms (4/0)		0.847 / 0.851	0.834	0.86	0.834	0.867		—
Self-Efficacy (6/0)		0.837 / 0.836	0.824	0.85	0.82	0.851		—
Note. In case of two-item-scales Spearman-Brown reliability coefficient was used.

## Sheet: SUPPLEMENT Interfactor corrs
	r (long version)			r (middle version)
qd			qd
wp	0.459		wp	0.500
cd	0.404		ed	0.381
ed	0.339		he	0.244
he	0.183		in	0.088
in	0.091		pd	0.137
pd	0.148		ct	-0.036
va	0.146		mw	-0.071
ct	-0.028		pr	-0.349
mw	-0.059		re	-0.135
pr	-0.300		cl	-0.316
re	-0.128		co	0.480
cl	-0.305		it	0.409
co	0.439		ql	-0.225
it	0.378		ss	-0.177
ql	-0.184		sc	-0.159
ss	-0.143		sw	-0.195
sc	-0.120		ji	0.074
sw	-0.162		iw	0.230
cw	-0.185		qw	-0.352
we	-0.087		js	-0.288
ji	0.070		wf	0.531
iw	0.224		tm	-0.279
qw	-0.309		te	-0.196
js	-0.212		ju	-0.298
wf	0.500		gh	-0.130
tm	-0.238		wp
te	-0.200		ed	0.547
ju	-0.207		he	0.410
gs	0.195		in	0.071
cq	0.206		pd	0.132
ut	0.194		ct	-0.393
hsm	0.067		mw	0.057
sh	0.093		pr	-0.132
tv	0.055		re	-0.087
pv	0.042		cl	-0.023
bu	0.186		co	0.376
gh	-0.101		it	0.321
sl	0.160		ql	-0.144
bo	0.295		ss	-0.203
st	0.321		sc	-0.093
so	0.211		sw	-0.154
cs	0.355		ji	0.039
ds	0.280		iw	0.225
se	-0.045		qw	-0.160
wp			js	-0.199
cd	0.574		wf	0.486
ed	0.569		tm	-0.196
he	0.428		te	-0.206
in	0.017		ju	-0.275
pd	0.124		gh	-0.045
va	0.120		ed
ct	-0.442		he	0.696
mw	0.044		in	0.166
pr	-0.139		pd	0.221
re	-0.150		ct	-0.436
cl	-0.028		mw	0.156
co	0.397		pr	-0.136
it	0.323		re	-0.108
ql	-0.172		cl	-0.023
ss	-0.227		co	0.485
sc	-0.104		it	0.391
sw	-0.168		ql	-0.170
cw	-0.146		ss	-0.187
we	0.018		sc	-0.084
ji	0.069		sw	-0.187
iw	0.239		ji	-0.016
qw	-0.183		iw	0.265
js	-0.202		qw	-0.276
wf	0.500		js	-0.211
tm	-0.228		wf	0.493
te	-0.248		tm	-0.243
ju	-0.238		te	-0.266
gs	0.281		ju	-0.305
cq	0.301		gh	-0.143
ut	0.267		he
hsm	0.094		in	-0.021
sh	0.096		pd	0.050
tv	0.139		ct	-0.401
pv	0.072		mw	0.042
bu	0.282		pr	-0.161
gh	-0.047		re	-0.200
sl	0.225		cl	0.021
bo	0.325		co	0.433
st	0.336		it	0.382
so	0.279		ql	-0.226
cs	0.211		ss	-0.249
ds	0.190		sc	-0.089
se	0.149		sw	-0.171
cd			ji	0.080
ed	0.684		iw	0.262
he	0.432		qw	-0.193
in	0.439		js	-0.263
pd	0.582		wf	0.390
va	0.533		tm	-0.252
ct	-0.192		te	-0.235
mw	0.373		ju	-0.319
pr	0.050		gh	-0.128
re	0.110		in
cl	0.103		pd	0.599
co	0.393		ct	0.281
it	0.219		mw	0.357
ql	0.083		pr	0.348
ss	0.054		re	0.439
sc	0.056		cl	0.181
sw	0.002		co	0.032
cw	0.149		it	-0.072
we	0.294		ql	0.237
ji	-0.061		ss	0.229
iw	0.063		sc	0.193
qw	-0.005		sw	0.212
js	0.117		ji	-0.185
wf	0.390		iw	-0.222
tm	-0.040		qw	0.201
te	-0.139		js	0.345
ju	0.016		wf	-0.004
gs	0.168		tm	0.251
cq	0.200		te	0.140
ut	0.132		ju	0.198
hsm	0.063		gh	0.175
sh	0.046		pd
tv	0.103		ct	0.118
pv	0.050		mw	0.622
bu	0.109		pr	0.428
gh	-0.014		re	0.483
sl	0.089		cl	0.287
bo	0.167		co	-0.053
st	0.221		it	-0.135
so	0.142		ql	0.415
cs	0.111		ss	0.318
ds	0.074		sc	0.287
se	0.302		sw	0.340
ed			ji	-0.223
he	0.680		iw	-0.204
in	0.126		qw	0.316
pd	0.223		js	0.525
va	0.245		wf	-0.040
ct	-0.453		tm	0.370
mw	0.151		te	0.300
pr	-0.138		ju	0.308
re	-0.177		gh	0.182
cl	-0.025		ct
co	0.491		mw	0.055
it	0.394		pr	0.181
ql	-0.161		re	0.294
ss	-0.180		cl	0.033
sc	-0.071		co	-0.195
sw	-0.212		it	-0.150
cw	-0.132		ql	0.231
we	-0.010		ss	0.327
ji	-0.018		sc	0.261
iw	0.239		sw	0.246
qw	-0.279		ji	-0.091
js	-0.206		iw	-0.335
wf	0.526		qw	0.199
tm	-0.252		js	0.240
te	-0.313		wf	-0.290
ju	-0.245		tm	0.289
gs	0.327		te	0.292
cq	0.365		ju	0.311
ut	0.307		gh	0.180
hsm	0.144		mw
sh	0.132		pr	0.524
tv	0.261		re	0.526
pv	0.157		cl	0.497
bu	0.289		co	-0.191
gh	-0.145		it	-0.311
sl	0.236		ql	0.410
bo	0.363		ss	0.331
st	0.404		sc	0.287
so	0.335		sw	0.373
cs	0.257		ji	-0.208
ds	0.248		iw	-0.224
se	0.078		qw	0.467
he			js	0.608
in	-0.041		wf	-0.147
pd	0.069		tm	0.418
va	0.064		te	0.333
ct	-0.405		ju	0.355
mw	0.067		gh	0.129
pr	-0.128		pr
re	-0.219		re	0.715
cl	0.057		cl	0.566
co	0.401		co	-0.514
it	0.348		it	-0.506
ql	-0.196		ql	0.692
ss	-0.209		ss	0.558
sc	-0.058		sc	0.327
sw	-0.157		sw	0.430
cw	-0.174		ji	-0.236
we	-0.054		iw	-0.417
ji	0.068		qw	0.580
iw	0.228		js	0.640
qw	-0.160		wf	-0.322
js	-0.222		tm	0.754
wf	0.386		te	0.532
tm	-0.217		ju	0.644
te	-0.245		gh	0.239
ju	-0.263		re
gs	0.234		cl	0.430
cq	0.230		co	-0.387
ut	0.242		it	-0.420
hsm	0.095		ql	0.665
sh	0.123		ss	0.647
tv	0.221		sc	0.418
pv	0.113		sw	0.524
bu	0.247		ji	-0.338
gh	-0.126		iw	-0.448
sl	0.179		qw	0.529
bo	0.262		js	0.700
st	0.268		wf	-0.309
so	0.266		tm	0.703
cs	0.151		te	0.535
ds	0.178		ju	0.660
se	0.063		gh	0.248
in			cl
pd	0.591		co	-0.346
va	0.538		it	-0.279
ct	0.323		ql	0.370
mw	0.351		ss	0.390
pr	0.361		sc	0.291
re	0.422		sw	0.345
cl	0.196		ji	-0.194
co	0.000		iw	-0.290
it	-0.093		qw	0.507
ql	0.280		js	0.379
ss	0.248		wf	-0.226
sc	0.217		tm	0.428
sw	0.181		te	0.368
cw	0.345		ju	0.361
we	0.399		gh	0.085
ji	-0.181		co
iw	-0.234		it	0.869
qw	0.227		ql	-0.459
js	0.365		ss	-0.458
wf	0.006		sc	-0.258
tm	0.239		sw	-0.376
te	0.082		ji	0.161
ju	0.278		iw	0.472
gs	-0.047		qw	-0.477
cq	0.037		js	-0.452
ut	-0.059		wf	0.528
hsm	0.083		tm	-0.592
sh	0.080		te	-0.512
tv	0.017		ju	-0.557
pv	0.003		gh	-0.169
bu	-0.183		it
gh	0.192		ql	-0.450
sl	-0.103		ss	-0.377
bo	-0.148		sc	-0.247
st	-0.099		sw	-0.376
so	-0.098		ji	0.170
cs	-0.061		iw	0.408
ds	-0.131		qw	-0.495
se	0.314		js	-0.514
pd			wf	0.474
va	0.753		tm	-0.554
ct	0.110		te	-0.475
mw	0.623		ju	-0.529
pr	0.428		gh	-0.123
re	0.469		ql
cl	0.287		ss	0.840
co	-0.051		sc	0.443
it	-0.133		sw	0.472
ql	0.448		ji	-0.186
ss	0.325		iw	-0.329
sc	0.297		qw	0.521
sw	0.301		js	0.631
cw	0.540		wf	-0.314
we	0.547		tm	0.729
ji	-0.213		te	0.570
iw	-0.213		ju	0.763
qw	0.316		gh	0.187
js	0.550		ss
wf	0.010		sc	0.548
tm	0.349		sw	0.489
te	0.223		ji	-0.256
ju	0.364		iw	-0.392
gs	-0.148		qw	0.468
cq	-0.121		js	0.535
ut	-0.172		wf	-0.322
hsm	0.041		tm	0.682
sh	-0.039		te	0.536
tv	-0.035		ju	0.671
pv	-0.014		gh	0.177
bu	-0.208		sc
gh	0.180		sw	0.745
sl	-0.147		ji	-0.249
bo	-0.154		iw	-0.326
st	-0.130		qw	0.432
so	-0.113		js	0.454
cs	-0.088		wf	-0.273
ds	-0.189		tm	0.488
se	0.276		te	0.654
va			ju	0.525
ct	0.075		gh	0.220
mw	0.546		sw
pr	0.320		ji	-0.275
re	0.378		iw	-0.445
cl	0.167		qw	0.518
co	-0.004		js	0.595
it	-0.103		wf	-0.372
ql	0.300		tm	0.526
ss	0.259		te	0.792
sc	0.255		ju	0.590
sw	0.273		gh	0.263
cw	0.448		ji
we	0.538		iw	0.755
ji	-0.225		qw	-0.207
iw	-0.244		js	-0.297
qw	0.233		wf	0.150
js	0.449		tm	-0.292
wf	-0.023		te	-0.279
tm	0.222		ju	-0.230
te	0.161		gh	-0.237
ju	0.270		iw
gs	-0.097		qw	-0.349
cq	-0.037		js	-0.451
ut	-0.127		wf	0.422
hsm	0.031		tm	-0.540
sh	-0.018		te	-0.487
tv	-0.012		ju	-0.495
pv	-0.022		gh	-0.228
bu	-0.139		qw
gh	0.154		js	0.698
sl	-0.101		wf	-0.397
bo	-0.155		tm	0.632
st	-0.113		te	0.559
so	-0.131		ju	0.578
cs	-0.097		gh	0.228
ds	-0.205		js
se	0.286		wf	-0.429
ct			tm	0.692
mw	0.053		te	0.596
pr	0.187		ju	0.685
re	0.336		gh	0.257
cl	0.036		wf
co	-0.215		tm	-0.378
it	-0.165		te	-0.427
ql	0.257		ju	-0.445
ss	0.328		gh	-0.303
sc	0.256		tm
sw	0.257		te	0.808
cw	0.237		ju	0.888
we	0.091		gh	0.247
ji	-0.097		te
iw	-0.270		ju	0.794
qw	0.205		gh	0.263
js	0.259		ju
wf	-0.322		gh	0.250
tm	0.277
te	0.255
ju	0.307
gs	-0.216
cq	-0.254
ut	-0.186
hsm	-0.060
sh	-0.052
tv	-0.128
pv	-0.057
bu	-0.242
gh	0.179
sl	-0.184
bo	-0.205
st	-0.173
so	-0.229
cs	-0.067
ds	-0.090
se	0.085
mw
pr	0.524
re	0.501
cl	0.497
co	-0.192
it	-0.312
ql	0.422
ss	0.338
sc	0.299
sw	0.340
cw	0.651
we	0.652
ji	-0.213
iw	-0.260
qw	0.467
js	0.613
wf	-0.112
tm	0.401
te	0.271
ju	0.391
gs	-0.214
cq	-0.161
ut	-0.175
hsm	0.048
sh	-0.072
tv	-0.024
pv	-0.005
bu	-0.196
gh	0.129
sl	-0.119
bo	-0.214
st	-0.224
so	-0.163
cs	-0.197
ds	-0.275
se	0.254
pr
re	0.729
cl	0.566
co	-0.514
it	-0.506
ql	0.702
ss	0.570
sc	0.335
sw	0.400
cw	0.662
we	0.503
ji	-0.230
iw	-0.435
qw	0.578
js	0.662
wf	-0.293
tm	0.754
te	0.487
ju	0.705
gs	-0.313
cq	-0.285
ut	-0.273
hsm	0.054
sh	-0.034
tv	-0.065
pv	-0.072
bu	-0.306
gh	0.239
sl	-0.189
bo	-0.358
st	-0.349
so	-0.282
cs	-0.302
ds	-0.337
se	0.227
re
cl	0.435
co	-0.450
it	-0.466
ql	0.742
ss	0.706
sc	0.456
sw	0.510
cw	0.746
we	0.579
ji	-0.302
iw	-0.480
qw	0.559
js	0.743
wf	-0.325
tm	0.739
te	0.551
ju	0.810
gs	-0.346
cq	-0.322
ut	-0.340
hsm	-0.021
sh	-0.018
tv	-0.117
pv	-0.079
bu	-0.418
gh	0.271
sl	-0.275
bo	-0.371
st	-0.365
so	-0.303
cs	-0.274
ds	-0.357
se	0.262
cl
co	-0.348
it	-0.280
ql	0.375
ss	0.389
sc	0.291
sw	0.333
cw	0.383
we	0.350
ji	-0.200
iw	-0.319
qw	0.508
js	0.392
wf	-0.218
tm	0.418
te	0.338
ju	0.330
gs	-0.223
cq	-0.146
ut	-0.234
hsm	-0.105
sh	-0.143
tv	-0.064
pv	-0.086
bu	-0.251
gh	0.086
sl	-0.132
bo	-0.188
st	-0.238
so	-0.186
cs	-0.291
ds	-0.273
se	0.244
co
it	0.870
ql	-0.461
ss	-0.443
sc	-0.242
sw	-0.379
cw	-0.444
we	-0.287
ji	0.172
iw	0.449
qw	-0.478
js	-0.468
wf	0.549
tm	-0.621
te	-0.584
ju	-0.535
gs	0.404
cq	0.421
ut	0.366
hsm	0.174
sh	0.180
tv	0.238
pv	0.145
bu	0.385
gh	-0.169
sl	0.252
bo	0.380
st	0.412
so	0.376
cs	0.346
ds	0.365
se	0.005
it
ql	-0.434
ss	-0.371
sc	-0.244
sw	-0.362
cw	-0.493
we	-0.404
ji	0.166
iw	0.399
qw	-0.494
js	-0.523
wf	0.477
tm	-0.564
te	-0.523
ju	-0.525
gs	0.363
cq	0.343
ut	0.315
hsm	0.122
sh	0.130
tv	0.244
pv	0.167
bu	0.291
gh	-0.124
sl	0.209
bo	0.370
st	0.390
so	0.283
cs	0.278
ds	0.328
se	-0.031
ql
ss	0.857
sc	0.452
sw	0.463
cw	0.709
we	0.497
ji	-0.180
iw	-0.379
qw	0.510
js	0.673
wf	-0.296
tm	0.729
te	0.542
ju	0.789
gs	-0.345
cq	-0.373
ut	-0.308
hsm	-0.010
sh	-0.067
tv	-0.061
pv	-0.043
bu	-0.349
gh	0.210
sl	-0.215
bo	-0.304
st	-0.303
so	-0.272
cs	-0.226
ds	-0.277
se	0.178
ss
sc	0.559
sw	0.479
cw	0.590
we	0.424
ji	-0.245
iw	-0.390
qw	0.464
js	0.568
wf	-0.305
tm	0.666
te	0.522
ju	0.705
gs	-0.271
cq	-0.304
ut	-0.324
hsm	-0.076
sh	-0.094
tv	-0.098
pv	-0.102
bu	-0.361
gh	0.180
sl	-0.222
bo	-0.274
st	-0.291
so	-0.277
cs	-0.215
ds	-0.264
se	0.143
sc
sw	0.744
cw	0.512
we	0.359
ji	-0.241
iw	-0.322
qw	0.430
js	0.483
wf	-0.243
tm	0.461
te	0.530
ju	0.496
gs	-0.318
cq	-0.228
ut	-0.290
hsm	-0.083
sh	-0.031
tv	-0.077
pv	-0.086
bu	-0.321
gh	0.223
sl	-0.206
bo	-0.211
st	-0.236
so	-0.221
cs	-0.123
ds	-0.208
se	0.178
sw
cw	0.587
we	0.426
ji	-0.249
iw	-0.410
qw	0.510
js	0.555
wf	-0.343
tm	0.501
te	0.648
ju	0.512
gs	-0.518
cq	-0.452
ut	-0.433
hsm	-0.141
sh	-0.115
tv	-0.114
pv	-0.109
bu	-0.432
gh	0.246
sl	-0.236
bo	-0.335
st	-0.353
so	-0.317
cs	-0.248
ds	-0.353
se	0.212
cw
we	0.788
ji	-0.215
iw	-0.442
qw	0.654
js	0.875
wf	-0.331
tm	0.700
te	0.564
ju	0.731
gs	-0.360
cq	-0.359
ut	-0.310
hsm	0.004
sh	-0.061
tv	-0.051
pv	-0.023
bu	-0.353
gh	0.246
sl	-0.230
bo	-0.351
st	-0.371
so	-0.259
cs	-0.233
ds	-0.354
se	0.253
we
ji	-0.237
iw	-0.353
qw	0.531
js	0.724
wf	-0.243
tm	0.479
te	0.353
ju	0.526
gs	-0.213
cq	-0.228
ut	-0.240
hsm	0.007
sh	-0.027
tv	-0.028
pv	-0.046
bu	-0.236
gh	0.270
sl	-0.186
bo	-0.373
st	-0.345
so	-0.221
cs	-0.294
ds	-0.360
se	0.351
ji
iw	0.723
qw	-0.217
js	-0.261
wf	0.152
tm	-0.308
te	-0.239
ju	-0.229
gs	0.152
cq	0.074
ut	0.154
hsm	0.099
sh	0.080
tv	0.082
pv	0.075
bu	0.140
gh	-0.203
sl	0.269
bo	0.254
st	0.242
so	0.321
cs	0.284
ds	0.266
se	-0.262
iw
qw	-0.361
js	-0.481
wf	0.395
tm	-0.560
te	-0.490
ju	-0.484
gs	0.338
cq	0.298
ut	0.356
hsm	0.122
sh	0.122
tv	0.111
pv	0.143
bu	0.351
gh	-0.212
sl	0.320
bo	0.381
st	0.378
so	0.396
cs	0.362
ds	0.370
se	-0.228
qw
js	0.701
wf	-0.383
tm	0.605
te	0.529
ju	0.528
gs	-0.330
cq	-0.334
ut	-0.309
hsm	-0.114
sh	-0.075
tv	-0.135
pv	-0.126
bu	-0.348
gh	0.229
sl	-0.246
bo	-0.351
st	-0.397
so	-0.287
cs	-0.316
ds	-0.377
se	0.313
js
wf	-0.408
tm	0.694
te	0.572
ju	0.725
gs	-0.432
cq	-0.405
ut	-0.392
hsm	-0.045
sh	-0.118
tv	-0.111
pv	-0.112
bu	-0.435
gh	0.269
sl	-0.291
bo	-0.461
st	-0.467
so	-0.393
cs	-0.337
ds	-0.470
se	0.245
wf
tm	-0.382
te	-0.443
ju	-0.366
gs	0.407
cq	0.365
ut	0.396
hsm	0.122
sh	0.215
tv	0.165
pv	0.118
bu	0.360
gh	-0.280
sl	0.373
bo	0.554
st	0.558
so	0.453
cs	0.393
ds	0.456
se	-0.025
tm
te	0.769
ju	0.911
gs	-0.394
cq	-0.429
ut	-0.335
hsm	-0.038
sh	-0.117
tv	-0.129
pv	-0.105
bu	-0.404
gh	0.233
sl	-0.276
bo	-0.341
st	-0.386
so	-0.377
cs	-0.300
ds	-0.311
se	0.182
te
ju	0.656
gs	-0.584
cq	-0.535
ut	-0.440
hsm	-0.074
sh	-0.149
tv	-0.170
pv	-0.130
bu	-0.435
gh	0.225
sl	-0.299
bo	-0.391
st	-0.426
so	-0.389
cs	-0.360
ds	-0.399
se	0.100
ju
gs	-0.384
cq	-0.406
ut	-0.353
hsm	-0.026
sh	-0.113
tv	-0.127
pv	-0.067
bu	-0.378
gh	0.251
sl	-0.268
bo	-0.377
st	-0.370
so	-0.348
cs	-0.246
ds	-0.322
se	0.186
gs
cq	0.759
ut	0.763
hsm	0.225
sh	0.231
tv	0.314
pv	0.199
bu	0.631
gh	-0.176
sl	0.235
bo	0.375
st	0.423
so	0.418
cs	0.305
ds	0.380
se	-0.002
cq
ut	0.741
hsm	0.272
sh	0.336
tv	0.333
pv	0.204
bu	0.586
gh	-0.163
sl	0.226
bo	0.349
st	0.380
so	0.354
cs	0.320
ds	0.309
se	-0.058
ut
hsm	0.371
sh	0.337
tv	0.450
pv	0.300
bu	0.746
gh	-0.183
sl	0.237
bo	0.355
st	0.393
so	0.419
cs	0.389
ds	0.393
se	-0.075
hsm
sh	0.557
tv	0.555
pv	0.584
bu	0.274
gh	0.022
sl	0.069
bo	0.054
st	0.070
so	0.164
cs	0.118
ds	0.100
se	0.008
sh
tv	0.516
pv	0.504
bu	0.237
gh	0.008
sl	0.110
bo	0.125
st	0.140
so	0.252
cs	0.188
ds	0.166
se	-0.046
tv
pv	0.682
bu	0.373
gh	-0.115
sl	0.118
bo	0.156
st	0.155
so	0.226
cs	0.166
ds	0.142
se	0.007
pv
bu	0.341
gh	-0.001
sl	0.087
bo	0.059
st	0.039
so	0.130
cs	0.159
ds	0.096
se	-0.024
bu
gh	-0.220
sl	0.281
bo	0.332
st	0.390
so	0.419
cs	0.324
ds	0.377
se	-0.107
gh
sl	-0.393
bo	-0.487
st	-0.386
so	-0.503
cs	-0.287
ds	-0.401
se	0.296
sl
bo	0.562
st	0.553
so	0.586
cs	0.440
ds	0.513
se	-0.155
bo
st	0.819
so	0.757
cs	0.625
ds	0.734
se	-0.219
st
so	0.749
cs	0.675
ds	0.824
se	-0.191
so
cs	0.620
ds	0.687
se	-0.177
cs
ds	0.777
se	-0.353
ds
se	-0.371

## Sheet: Sensitivity COPSOQ-long
	rxx=0.50			rxx=0.90			rxx=0.70 (in manuscript)
		r			r			r
	qd			qd			qd
	wp	0.459		wp	0.459		wp	0.459
	cd	0.404		cd	0.404		cd	0.404
	ed	0.339		ed	0.339		ed	0.339
	he	0.183		he	0.183		he	0.183
	in	0.091		in	0.091		in	0.091
	pd	0.148		pd	0.148		pd	0.148
	va	0.146		va	0.146		va	0.146
	ct	-0.028		ct	-0.028		ct	-0.028
	mw	-0.059		mw	-0.059		mw	-0.059
	pr	-0.300		pr	-0.300		pr	-0.300
	re	-0.128		re	-0.128		re	-0.128
	cl	-0.305		cl	-0.305		cl	-0.305
	co	0.439		co	0.439		co	0.439
	it	0.447		it	0.333		it	0.378
	ql	-0.184		ql	-0.184		ql	-0.184
	ss	-0.143		ss	-0.143		ss	-0.143
	sc	-0.120		sc	-0.120		sc	-0.120
	sw	-0.162		sw	-0.162		sw	-0.162
	cw	-0.185		cw	-0.185		cw	-0.185
	we	-0.087		we	-0.087		we	-0.087
	ji	0.070		ji	0.070		ji	0.070
	iw	0.224		iw	0.224		iw	0.224
	qw	-0.309		qw	-0.309		qw	-0.309
	js	-0.212		js	-0.212		js	-0.212
	wf	0.500		wf	0.500		wf	0.500
	tm	-0.238		tm	-0.238		tm	-0.238
	te	-0.200		te	-0.200		te	-0.200
	ju	-0.207		ju	-0.207		ju	-0.207
	gs	0.231		gs	0.172		gs	0.195
	cq	0.244		cq	0.182		cq	0.206
	ut	0.229		ut	0.171		ut	0.194
	hsm	0.079		hsm	0.059		hsm	0.067
	sh	0.110		sh	0.082		sh	0.093
	tv	0.065		tv	0.048		tv	0.055
	pv	0.049		pv	0.037		pv	0.042
	bu	0.186		bu	0.186		bu	0.186
	gh	-0.101		gh	-0.101		gh	-0.101
	sl	0.160		sl	0.160		sl	0.160
	bo	0.295		bo	0.295		bo	0.295
	st	0.321		st	0.321		st	0.321
	so	0.211		so	0.211		so	0.211
	cs	0.355		cs	0.355		cs	0.355
	ds	0.280		ds	0.280		ds	0.280
	se	-0.045		se	-0.045		se	-0.045
	wp			wp			wp
	cd	0.574		cd	0.574		cd	0.574
	ed	0.569		ed	0.569		ed	0.569
	he	0.428		he	0.428		he	0.428
	in	0.017		in	0.017		in	0.017
	pd	0.124		pd	0.124		pd	0.124
	va	0.120		va	0.120		va	0.120
	ct	-0.442		ct	-0.442		ct	-0.442
	mw	0.044		mw	0.044		mw	0.044
	pr	-0.139		pr	-0.139		pr	-0.139
	re	-0.150		re	-0.150		re	-0.150
	cl	-0.028		cl	-0.028		cl	-0.028
	co	0.397		co	0.397		co	0.397
	it	0.383		it	0.285		it	0.323
	ql	-0.172		ql	-0.172		ql	-0.172
	ss	-0.227		ss	-0.227		ss	-0.227
	sc	-0.104		sc	-0.104		sc	-0.104
	sw	-0.168		sw	-0.168		sw	-0.168
	cw	-0.146		cw	-0.146		cw	-0.146
	we	0.018		we	0.018		we	0.018
	ji	0.069		ji	0.069		ji	0.069
	iw	0.239		iw	0.239		iw	0.239
	qw	-0.183		qw	-0.183		qw	-0.183
	js	-0.202		js	-0.202		js	-0.202
	wf	0.500		wf	0.500		wf	0.500
	tm	-0.228		tm	-0.228		tm	-0.228
	te	-0.248		te	-0.248		te	-0.248
	ju	-0.238		ju	-0.238		ju	-0.238
	gs	0.332		gs	0.247		gs	0.281
	cq	0.356		cq	0.265		cq	0.301
	ut	0.316		ut	0.235		ut	0.267
	hsm	0.112		hsm	0.083		hsm	0.094
	sh	0.113		sh	0.084		sh	0.096
	tv	0.164		tv	0.122		tv	0.139
	pv	0.086		pv	0.064		pv	0.072
	bu	0.282		bu	0.282		bu	0.282
	gh	-0.047		gh	-0.047		gh	-0.047
	sl	0.225		sl	0.225		sl	0.225
	bo	0.325		bo	0.325		bo	0.325
	st	0.336		st	0.336		st	0.336
	so	0.279		so	0.279		so	0.279
	cs	0.211		cs	0.211		cs	0.211
	ds	0.190		ds	0.190		ds	0.190
	se	0.149		se	0.149		se	0.149
	cd			cd			cd
	ed	0.684		ed	0.684		ed	0.684
	he	0.432		he	0.432		he	0.432
	in	0.439		in	0.439		in	0.439
	pd	0.582		pd	0.582		pd	0.582
	va	0.533		va	0.533		va	0.533
	ct	-0.192		ct	-0.192		ct	-0.192
	mw	0.373		mw	0.373		mw	0.373
	pr	0.050		pr	0.050		pr	0.050
	re	0.110		re	0.110		re	0.110
	cl	0.103		cl	0.103		cl	0.103
	co	0.393		co	0.393		co	0.393
	it	0.259		it	0.193		it	0.219
	ql	0.083		ql	0.083		ql	0.083
	ss	0.054		ss	0.054		ss	0.054
	sc	0.056		sc	0.056		sc	0.056
	sw	0.002		sw	0.002		sw	0.002
	cw	0.149		cw	0.149		cw	0.149
	we	0.294		we	0.294		we	0.294
	ji	-0.061		ji	-0.061		ji	-0.061
	iw	0.063		iw	0.063		iw	0.063
	qw	-0.005		qw	-0.005		qw	-0.005
	js	0.117		js	0.117		js	0.117
	wf	0.390		wf	0.390		wf	0.390
	tm	-0.040		tm	-0.040		tm	-0.040
	te	-0.139		te	-0.139		te	-0.139
	ju	0.016		ju	0.016		ju	0.016
	gs	0.199		gs	0.148		gs	0.168
	cq	0.237		cq	0.176		cq	0.200
	ut	0.156		ut	0.116		ut	0.132
	hsm	0.075		hsm	0.056		hsm	0.063
	sh	0.054		sh	0.041		sh	0.046
	tv	0.122		tv	0.091		tv	0.103
	pv	0.059		pv	0.044		pv	0.050
	bu	0.109		bu	0.109		bu	0.109
	gh	-0.014		gh	-0.014		gh	-0.014
	sl	0.089		sl	0.089		sl	0.089
	bo	0.167		bo	0.167		bo	0.167
	st	0.221		st	0.221		st	0.221
	so	0.142		so	0.142		so	0.142
	cs	0.111		cs	0.111		cs	0.111
	ds	0.074		ds	0.074		ds	0.074
	se	0.302		se	0.302		se	0.302
	ed			ed			ed
	he	0.680		he	0.680		he	0.680
	in	0.126		in	0.126		in	0.126
	pd	0.223		pd	0.223		pd	0.223
	va	0.245		va	0.245		va	0.245
	ct	-0.453		ct	-0.453		ct	-0.453
	mw	0.151		mw	0.151		mw	0.151
	pr	-0.138		pr	-0.138		pr	-0.138
	re	-0.177		re	-0.177		re	-0.177
	cl	-0.025		cl	-0.025		cl	-0.025
	co	0.491		co	0.491		co	0.491
	it	0.467		it	0.348		it	0.394
	ql	-0.161		ql	-0.161		ql	-0.161
	ss	-0.180		ss	-0.180		ss	-0.180
	sc	-0.071		sc	-0.071		sc	-0.071
	sw	-0.212		sw	-0.212		sw	-0.212
	cw	-0.132		cw	-0.132		cw	-0.132
	we	-0.010		we	-0.010		we	-0.010
	ji	-0.018		ji	-0.018		ji	-0.018
	iw	0.239		iw	0.239		iw	0.239
	qw	-0.279		qw	-0.279		qw	-0.279
	js	-0.206		js	-0.206		js	-0.206
	wf	0.526		wf	0.526		wf	0.526
	tm	-0.252		tm	-0.252		tm	-0.252
	te	-0.313		te	-0.313		te	-0.313
	ju	-0.245		ju	-0.245		ju	-0.245
	gs	0.387		gs	0.288		gs	0.327
	cq	0.432		cq	0.322		cq	0.365
	ut	0.364		ut	0.271		ut	0.307
	hsm	0.171		hsm	0.127		hsm	0.144
	sh	0.156		sh	0.116		sh	0.132
	tv	0.309		tv	0.231		tv	0.261
	pv	0.185		pv	0.138		pv	0.157
	bu	0.289		bu	0.289		bu	0.289
	gh	-0.145		gh	-0.145		gh	-0.145
	sl	0.236		sl	0.236		sl	0.236
	bo	0.363		bo	0.363		bo	0.363
	st	0.404		st	0.404		st	0.404
	so	0.335		so	0.335		so	0.335
	cs	0.257		cs	0.257		cs	0.257
	ds	0.248		ds	0.248		ds	0.248
	se	0.078		se	0.078		se	0.078
	he			he			he
	in	-0.041		in	-0.041		in	-0.041
	pd	0.069		pd	0.069		pd	0.069
	va	0.064		va	0.064		va	0.064
	ct	-0.405		ct	-0.405		ct	-0.405
	mw	0.067		mw	0.067		mw	0.067
	pr	-0.128		pr	-0.128		pr	-0.128
	re	-0.219		re	-0.219		re	-0.219
	cl	0.057		cl	0.057		cl	0.057
	co	0.401		co	0.401		co	0.401
	it	0.411		it	0.307		it	0.348
	ql	-0.196		ql	-0.196		ql	-0.196
	ss	-0.209		ss	-0.209		ss	-0.209
	sc	-0.058		sc	-0.058		sc	-0.058
	sw	-0.157		sw	-0.157		sw	-0.157
	cw	-0.174		cw	-0.174		cw	-0.174
	we	-0.054		we	-0.054		we	-0.054
	ji	0.068		ji	0.068		ji	0.068
	iw	0.228		iw	0.228		iw	0.228
	qw	-0.160		qw	-0.160		qw	-0.160
	js	-0.222		js	-0.222		js	-0.222
	wf	0.386		wf	0.386		wf	0.386
	tm	-0.217		tm	-0.217		tm	-0.217
	te	-0.245		te	-0.245		te	-0.245
	ju	-0.263		ju	-0.263		ju	-0.263
	gs	0.277		gs	0.207		gs	0.234
	cq	0.272		cq	0.203		cq	0.230
	ut	0.286		ut	0.213		ut	0.242
	hsm	0.112		hsm	0.084		hsm	0.095
	sh	0.145		sh	0.108		sh	0.123
	tv	0.261		tv	0.195		tv	0.221
	pv	0.134		pv	0.100		pv	0.113
	bu	0.247		bu	0.247		bu	0.247
	gh	-0.126		gh	-0.126		gh	-0.126
	sl	0.179		sl	0.179		sl	0.179
	bo	0.262		bo	0.262		bo	0.262
	st	0.268		st	0.268		st	0.268
	so	0.266		so	0.266		so	0.266
	cs	0.151		cs	0.151		cs	0.151
	ds	0.178		ds	0.178		ds	0.178
	se	0.063		se	0.063		se	0.063
	in			in			in
	pd	0.591		pd	0.591		pd	0.591
	va	0.538		va	0.538		va	0.538
	ct	0.323		ct	0.323		ct	0.323
	mw	0.351		mw	0.351		mw	0.351
	pr	0.361		pr	0.361		pr	0.361
	re	0.422		re	0.422		re	0.422
	cl	0.196		cl	0.196		cl	0.196
	co	0.000		co	0.000		co	0.000
	it	-0.110		it	-0.082		it	-0.093
	ql	0.280		ql	0.280		ql	0.280
	ss	0.248		ss	0.248		ss	0.248
	sc	0.217		sc	0.217		sc	0.217
	sw	0.181		sw	0.181		sw	0.181
	cw	0.345		cw	0.345		cw	0.345
	we	0.399		we	0.399		we	0.399
	ji	-0.181		ji	-0.181		ji	-0.181
	iw	-0.234		iw	-0.234		iw	-0.234
	qw	0.227		qw	0.227		qw	0.227
	js	0.365		js	0.365		js	0.365
	wf	0.006		wf	0.006		wf	0.006
	tm	0.239		tm	0.239		tm	0.239
	te	0.082		te	0.082		te	0.082
	ju	0.278		ju	0.278		ju	0.278
	gs	-0.056		gs	-0.042		gs	-0.047
	cq	0.044		cq	0.032		cq	0.037
	ut	-0.070		ut	-0.052		ut	-0.059
	hsm	0.099		hsm	0.073		hsm	0.083
	sh	0.095		sh	0.071		sh	0.080
	tv	0.020		tv	0.015		tv	0.017
	pv	0.003		pv	0.002		pv	0.003
	bu	-0.183		bu	-0.183		bu	-0.183
	gh	0.192		gh	0.192		gh	0.192
	sl	-0.103		sl	-0.103		sl	-0.103
	bo	-0.148		bo	-0.148		bo	-0.148
	st	-0.099		st	-0.099		st	-0.099
	so	-0.098		so	-0.098		so	-0.098
	cs	-0.061		cs	-0.061		cs	-0.061
	ds	-0.131		ds	-0.131		ds	-0.131
	se	0.314		se	0.314		se	0.314
	pd			pd			pd
	va	0.753		va	0.753		va	0.753
	ct	0.110		ct	0.110		ct	0.110
	mw	0.623		mw	0.623		mw	0.623
	pr	0.428		pr	0.428		pr	0.428
	re	0.469		re	0.469		re	0.469
	cl	0.287		cl	0.287		cl	0.287
	co	-0.051		co	-0.051		co	-0.051
	it	-0.158		it	-0.117		it	-0.133
	ql	0.448		ql	0.448		ql	0.448
	ss	0.325		ss	0.325		ss	0.325
	sc	0.297		sc	0.297		sc	0.297
	sw	0.301		sw	0.301		sw	0.301
	cw	0.540		cw	0.540		cw	0.540
	we	0.547		we	0.547		we	0.547
	ji	-0.213		ji	-0.213		ji	-0.213
	iw	-0.213		iw	-0.213		iw	-0.213
	qw	0.316		qw	0.316		qw	0.316
	js	0.550		js	0.550		js	0.550
	wf	0.010		wf	0.010		wf	0.010
	tm	0.349		tm	0.349		tm	0.349
	te	0.223		te	0.223		te	0.223
	ju	0.364		ju	0.364		ju	0.364
	gs	-0.175		gs	-0.131		gs	-0.148
	cq	-0.143		cq	-0.107		cq	-0.121
	ut	-0.203		ut	-0.151		ut	-0.172
	hsm	0.048		hsm	0.036		hsm	0.041
	sh	-0.047		sh	-0.035		sh	-0.039
	tv	-0.042		tv	-0.031		tv	-0.035
	pv	-0.016		pv	-0.012		pv	-0.014
	bu	-0.208		bu	-0.208		bu	-0.208
	gh	0.180		gh	0.180		gh	0.180
	sl	-0.147		sl	-0.147		sl	-0.147
	bo	-0.154		bo	-0.154		bo	-0.154
	st	-0.130		st	-0.130		st	-0.130
	so	-0.113		so	-0.113		so	-0.113
	cs	-0.088		cs	-0.088		cs	-0.088
	ds	-0.189		ds	-0.189		ds	-0.189
	se	0.276		se	0.276		se	0.276
	va			va			va
	ct	0.075		ct	0.075		ct	0.075
	mw	0.546		mw	0.546		mw	0.546
	pr	0.320		pr	0.320		pr	0.320
	re	0.378		re	0.378		re	0.378
	cl	0.167		cl	0.167		cl	0.167
	co	-0.004		co	-0.004		co	-0.004
	it	-0.122		it	-0.091		it	-0.103
	ql	0.300		ql	0.300		ql	0.300
	ss	0.259		ss	0.259		ss	0.259
	sc	0.255		sc	0.255		sc	0.255
	sw	0.273		sw	0.273		sw	0.273
	cw	0.448		cw	0.448		cw	0.448
	we	0.538		we	0.538		we	0.538
	ji	-0.225		ji	-0.225		ji	-0.225
	iw	-0.244		iw	-0.244		iw	-0.244
	qw	0.233		qw	0.233		qw	0.233
	js	0.449		js	0.449		js	0.449
	wf	-0.023		wf	-0.023		wf	-0.023
	tm	0.222		tm	0.222		tm	0.222
	te	0.161		te	0.161		te	0.161
	ju	0.270		ju	0.270		ju	0.270
	gs	-0.115		gs	-0.086		gs	-0.097
	cq	-0.044		cq	-0.033		cq	-0.037
	ut	-0.150		ut	-0.112		ut	-0.127
	hsm	0.036		hsm	0.027		hsm	0.031
	sh	-0.021		sh	-0.016		sh	-0.018
	tv	-0.014		tv	-0.011		tv	-0.012
	pv	-0.026		pv	-0.019		pv	-0.022
	bu	-0.139		bu	-0.139		bu	-0.139
	gh	0.154		gh	0.154		gh	0.154
	sl	-0.101		sl	-0.101		sl	-0.101
	bo	-0.155		bo	-0.155		bo	-0.155
	st	-0.113		st	-0.113		st	-0.113
	so	-0.131		so	-0.131		so	-0.131
	cs	-0.097		cs	-0.097		cs	-0.097
	ds	-0.205		ds	-0.205		ds	-0.205
	se	0.286		se	0.286		se	0.286
	ct			ct			ct
	mw	0.053		mw	0.053		mw	0.053
	pr	0.187		pr	0.187		pr	0.187
	re	0.336		re	0.336		re	0.336
	cl	0.036		cl	0.036		cl	0.036
	co	-0.214		co	-0.215		co	-0.215
	it	-0.195		it	-0.145		it	-0.165
	ql	0.257		ql	0.257		ql	0.257
	ss	0.328		ss	0.328		ss	0.328
	sc	0.256		sc	0.256		sc	0.256
	sw	0.257		sw	0.257		sw	0.257
	cw	0.237		cw	0.237		cw	0.237
	we	0.091		we	0.091		we	0.091
	ji	-0.097		ji	-0.097		ji	-0.097
	iw	-0.270		iw	-0.271		iw	-0.270
	qw	0.205		qw	0.205		qw	0.205
	js	0.259		js	0.259		js	0.259
	wf	-0.322		wf	-0.322		wf	-0.322
	tm	0.277		tm	0.277		tm	0.277
	te	0.255		te	0.255		te	0.255
	ju	0.307		ju	0.307		ju	0.307
	gs	-0.256		gs	-0.191		gs	-0.216
	cq	-0.301		cq	-0.224		cq	-0.254
	ut	-0.220		ut	-0.164		ut	-0.186
	hsm	-0.071		hsm	-0.053		hsm	-0.060
	sh	-0.061		sh	-0.046		sh	-0.052
	tv	-0.152		tv	-0.113		tv	-0.128
	pv	-0.067		pv	-0.050		pv	-0.057
	bu	-0.242		bu	-0.242		bu	-0.242
	gh	0.179		gh	0.179		gh	0.179
	sl	-0.184		sl	-0.184		sl	-0.184
	bo	-0.205		bo	-0.205		bo	-0.205
	st	-0.173		st	-0.173		st	-0.173
	so	-0.229		so	-0.229		so	-0.229
	cs	-0.067		cs	-0.067		cs	-0.067
	ds	-0.090		ds	-0.090		ds	-0.090
	se	0.085		se	0.085		se	0.085
	mw			mw			mw
	pr	0.524		pr	0.524		pr	0.524
	re	0.501		re	0.501		re	0.501
	cl	0.497		cl	0.497		cl	0.497
	co	-0.192		co	-0.192		co	-0.192
	it	-0.369		it	-0.275		it	-0.312
	ql	0.422		ql	0.422		ql	0.422
	ss	0.338		ss	0.338		ss	0.338
	sc	0.299		sc	0.299		sc	0.299
	sw	0.340		sw	0.340		sw	0.340
	cw	0.651		cw	0.651		cw	0.651
	we	0.652		we	0.652		we	0.652
	ji	-0.213		ji	-0.213		ji	-0.213
	iw	-0.260		iw	-0.260		iw	-0.260
	qw	0.467		qw	0.467		qw	0.467
	js	0.613		js	0.613		js	0.613
	wf	-0.112		wf	-0.112		wf	-0.112
	tm	0.401		tm	0.401		tm	0.401
	te	0.271		te	0.271		te	0.271
	ju	0.391		ju	0.391		ju	0.391
	gs	-0.253		gs	-0.189		gs	-0.214
	cq	-0.190		cq	-0.142		cq	-0.161
	ut	-0.208		ut	-0.155		ut	-0.175
	hsm	0.057		hsm	0.043		hsm	0.048
	sh	-0.085		sh	-0.063		sh	-0.072
	tv	-0.028		tv	-0.021		tv	-0.024
	pv	-0.006		pv	-0.005		pv	-0.005
	bu	-0.196		bu	-0.196		bu	-0.196
	gh	0.129		gh	0.129		gh	0.129
	sl	-0.119		sl	-0.119		sl	-0.119
	bo	-0.214		bo	-0.214		bo	-0.214
	st	-0.224		st	-0.224		st	-0.224
	so	-0.163		so	-0.163		so	-0.163
	cs	-0.197		cs	-0.197		cs	-0.197
	ds	-0.275		ds	-0.275		ds	-0.275
	se	0.254		se	0.254		se	0.254
	pr			pr			pr
	re	0.729		re	0.729		re	0.729
	cl	0.566		cl	0.566		cl	0.566
	co	-0.514		co	-0.514		co	-0.514
	it	-0.599		it	-0.446		it	-0.506
	ql	0.702		ql	0.702		ql	0.702
	ss	0.570		ss	0.570		ss	0.570
	sc	0.335		sc	0.335		sc	0.335
	sw	0.400		sw	0.400		sw	0.400
	cw	0.662		cw	0.662		cw	0.662
	we	0.503		we	0.503		we	0.503
	ji	-0.230		ji	-0.230		ji	-0.230
	iw	-0.435		iw	-0.435		iw	-0.435
	qw	0.578		qw	0.578		qw	0.578
	js	0.662		js	0.662		js	0.662
	wf	-0.293		wf	-0.293		wf	-0.293
	tm	0.754		tm	0.754		tm	0.754
	te	0.487		te	0.487		te	0.487
	ju	0.705		ju	0.705		ju	0.705
	gs	-0.370		gs	-0.276		gs	-0.313
	cq	-0.338		cq	-0.252		cq	-0.285
	ut	-0.323		ut	-0.241		ut	-0.273
	hsm	0.064		hsm	0.048		hsm	0.054
	sh	-0.041		sh	-0.030		sh	-0.034
	tv	-0.077		tv	-0.057		tv	-0.065
	pv	-0.085		pv	-0.064		pv	-0.072
	bu	-0.306		bu	-0.306		bu	-0.306
	gh	0.239		gh	0.239		gh	0.239
	sl	-0.189		sl	-0.189		sl	-0.189
	bo	-0.358		bo	-0.358		bo	-0.358
	st	-0.349		st	-0.349		st	-0.349
	so	-0.282		so	-0.282		so	-0.282
	cs	-0.302		cs	-0.302		cs	-0.302
	ds	-0.337		ds	-0.337		ds	-0.337
	se	0.227		se	0.227		se	0.227
	re			re			re
	cl	0.435		cl	0.435		cl	0.435
	co	-0.450		co	-0.450		co	-0.450
	it	-0.551		it	-0.411		it	-0.466
	ql	0.742		ql	0.742		ql	0.742
	ss	0.706		ss	0.706		ss	0.706
	sc	0.456		sc	0.456		sc	0.456
	sw	0.510		sw	0.510		sw	0.510
	cw	0.746		cw	0.746		cw	0.746
	we	0.579		we	0.579		we	0.579
	ji	-0.302		ji	-0.302		ji	-0.302
	iw	-0.480		iw	-0.480		iw	-0.480
	qw	0.559		qw	0.559		qw	0.559
	js	0.743		js	0.743		js	0.743
	wf	-0.325		wf	-0.325		wf	-0.325
	tm	0.739		tm	0.739		tm	0.739
	te	0.551		te	0.551		te	0.551
	ju	0.810		ju	0.810		ju	0.810
	gs	-0.409		gs	-0.305		gs	-0.346
	cq	-0.381		cq	-0.284		cq	-0.322
	ut	-0.402		ut	-0.299		ut	-0.340
	hsm	-0.024		hsm	-0.018		hsm	-0.021
	sh	-0.021		sh	-0.016		sh	-0.018
	tv	-0.138		tv	-0.103		tv	-0.117
	pv	-0.093		pv	-0.070		pv	-0.079
	bu	-0.418		bu	-0.418		bu	-0.418
	gh	0.271		gh	0.271		gh	0.271
	sl	-0.275		sl	-0.275		sl	-0.275
	bo	-0.371		bo	-0.371		bo	-0.371
	st	-0.365		st	-0.365		st	-0.365
	so	-0.303		so	-0.303		so	-0.303
	cs	-0.274		cs	-0.274		cs	-0.274
	ds	-0.357		ds	-0.357		ds	-0.357
	se	0.262		se	0.262		se	0.262
	cl			cl			cl
	co	-0.348		co	-0.348		co	-0.348
	it	-0.331		it	-0.247		it	-0.280
	ql	0.375		ql	0.375		ql	0.375
	ss	0.389		ss	0.389		ss	0.389
	sc	0.291		sc	0.291		sc	0.291
	sw	0.333		sw	0.333		sw	0.333
	cw	0.383		cw	0.383		cw	0.383
	we	0.351		we	0.350		we	0.350
	ji	-0.200		ji	-0.200		ji	-0.200
	iw	-0.319		iw	-0.319		iw	-0.319
	qw	0.508		qw	0.508		qw	0.508
	js	0.392		js	0.392		js	0.392
	wf	-0.218		wf	-0.218		wf	-0.218
	tm	0.418		tm	0.418		tm	0.418
	te	0.338		te	0.338		te	0.338
	ju	0.330		ju	0.330		ju	0.330
	gs	-0.264		gs	-0.197		gs	-0.223
	cq	-0.172		cq	-0.128		cq	-0.146
	ut	-0.277		ut	-0.207		ut	-0.234
	hsm	-0.125		hsm	-0.093		hsm	-0.105
	sh	-0.169		sh	-0.126		sh	-0.143
	tv	-0.076		tv	-0.057		tv	-0.064
	pv	-0.102		pv	-0.076		pv	-0.086
	bu	-0.251		bu	-0.251		bu	-0.251
	gh	0.086		gh	0.086		gh	0.086
	sl	-0.132		sl	-0.132		sl	-0.132
	bo	-0.188		bo	-0.188		bo	-0.188
	st	-0.238		st	-0.238		st	-0.238
	so	-0.186		so	-0.186		so	-0.186
	cs	-0.291		cs	-0.291		cs	-0.291
	ds	-0.273		ds	-0.273		ds	-0.273
	se	0.244		se	0.244		se	0.244
	co			co			co
	it	1.029		it	0.767		it	0.870
	ql	-0.461		ql	-0.461		ql	-0.461
	ss	-0.443		ss	-0.443		ss	-0.443
	sc	-0.242		sc	-0.242		sc	-0.242
	sw	-0.379		sw	-0.379		sw	-0.379
	cw	-0.444		cw	-0.444		cw	-0.444
	we	-0.287		we	-0.287		we	-0.287
	ji	0.172		ji	0.172		ji	0.172
	iw	0.449		iw	0.449		iw	0.449
	qw	-0.478		qw	-0.478		qw	-0.478
	js	-0.468		js	-0.468		js	-0.468
	wf	0.549		wf	0.549		wf	0.549
	tm	-0.621		tm	-0.621		tm	-0.621
	te	-0.584		te	-0.584		te	-0.584
	ju	-0.535		ju	-0.535		ju	-0.535
	gs	0.478		gs	0.356		gs	0.404
	cq	0.498		cq	0.371		cq	0.421
	ut	0.434		ut	0.323		ut	0.366
	hsm	0.206		hsm	0.153		hsm	0.174
	sh	0.213		sh	0.158		sh	0.180
	tv	0.282		tv	0.210		tv	0.238
	pv	0.171		pv	0.128		pv	0.145
	bu	0.385		bu	0.385		bu	0.385
	gh	-0.169		gh	-0.169		gh	-0.169
	sl	0.252		sl	0.252		sl	0.252
	bo	0.380		bo	0.380		bo	0.380
	st	0.412		st	0.412		st	0.412
	so	0.376		so	0.376		so	0.376
	cs	0.346		cs	0.346		cs	0.346
	ds	0.365		ds	0.365		ds	0.365
	se	0.005		se	0.005		se	0.005
	it			it			it
	ql	-0.514		ql	-0.383		ql	-0.434
	ss	-0.439		ss	-0.327		ss	-0.371
	sc	-0.289		sc	-0.215		sc	-0.244
	sw	-0.428		sw	-0.319		sw	-0.362
	cw	-0.583		cw	-0.434		cw	-0.493
	we	-0.478		we	-0.357		we	-0.404
	ji	0.196		ji	0.146		ji	0.166
	iw	0.472		iw	0.351		iw	0.399
	qw	-0.585		qw	-0.436		qw	-0.494
	js	-0.619		js	-0.461		js	-0.523
	wf	0.565		wf	0.421		wf	0.477
	tm	-0.668		tm	-0.497		tm	-0.564
	te	-0.618		te	-0.461		te	-0.523
	ju	-0.621		ju	-0.463		ju	-0.525
	gs	0.508		gs	0.282		gs	0.363
	cq	0.481		cq	0.267		cq	0.343
	ut	0.441		ut	0.245		ut	0.315
	hsm	0.170		hsm	0.094		hsm	0.122
	sh	0.182		sh	0.101		sh	0.130
	tv	0.341		tv	0.189		tv	0.244
	pv	0.234		pv	0.130		pv	0.167
	bu	0.344		bu	0.257		bu	0.291
	gh	-0.147		gh	-0.109		gh	-0.124
	sl	0.248		sl	0.185		sl	0.209
	bo	0.438		bo	0.326		bo	0.370
	st	0.462		st	0.344		st	0.390
	so	0.335		so	0.250		so	0.283
	cs	0.329		cs	0.245		cs	0.278
	ds	0.388		ds	0.289		ds	0.328
	se	-0.037		se	-0.027		se	-0.031
	ql			ql			ql
	ss	0.857		ss	0.857		ss	0.857
	sc	0.452		sc	0.452		sc	0.452
	sw	0.463		sw	0.463		sw	0.463
	cw	0.709		cw	0.709		cw	0.709
	we	0.497		we	0.497		we	0.497
	ji	-0.180		ji	-0.180		ji	-0.180
	iw	-0.379		iw	-0.379		iw	-0.379
	qw	0.510		qw	0.510		qw	0.510
	js	0.673		js	0.673		js	0.673
	wf	-0.296		wf	-0.296		wf	-0.296
	tm	0.729		tm	0.729		tm	0.729
	te	0.542		te	0.542		te	0.542
	ju	0.789		ju	0.789		ju	0.789
	gs	-0.409		gs	-0.305		gs	-0.345
	cq	-0.441		cq	-0.329		cq	-0.373
	ut	-0.364		ut	-0.271		ut	-0.308
	hsm	-0.011		hsm	-0.008		hsm	-0.010
	sh	-0.079		sh	-0.059		sh	-0.067
	tv	-0.072		tv	-0.054		tv	-0.061
	pv	-0.051		pv	-0.038		pv	-0.043
	bu	-0.349		bu	-0.349		bu	-0.349
	gh	0.210		gh	0.210		gh	0.210
	sl	-0.215		sl	-0.215		sl	-0.215
	bo	-0.304		bo	-0.304		bo	-0.304
	st	-0.303		st	-0.303		st	-0.303
	so	-0.272		so	-0.272		so	-0.272
	cs	-0.226		cs	-0.226		cs	-0.226
	ds	-0.277		ds	-0.277		ds	-0.277
	se	0.178		se	0.178		se	0.178
	ss			ss			ss
	sc	0.559		sc	0.559		sc	0.559
	sw	0.479		sw	0.479		sw	0.479
	cw	0.590		cw	0.590		cw	0.590
	we	0.424		we	0.424		we	0.424
	ji	-0.245		ji	-0.245		ji	-0.245
	iw	-0.390		iw	-0.390		iw	-0.390
	qw	0.464		qw	0.464		qw	0.464
	js	0.568		js	0.568		js	0.568
	wf	-0.305		wf	-0.305		wf	-0.305
	tm	0.666		tm	0.666		tm	0.666
	te	0.522		te	0.522		te	0.522
	ju	0.705		ju	0.705		ju	0.705
	gs	-0.321		gs	-0.239		gs	-0.271
	cq	-0.360		cq	-0.268		cq	-0.304
	ut	-0.383		ut	-0.285		ut	-0.324
	hsm	-0.089		hsm	-0.067		hsm	-0.076
	sh	-0.112		sh	-0.083		sh	-0.094
	tv	-0.116		tv	-0.087		tv	-0.098
	pv	-0.120		pv	-0.090		pv	-0.102
	bu	-0.361		bu	-0.361		bu	-0.361
	gh	0.180		gh	0.180		gh	0.180
	sl	-0.222		sl	-0.222		sl	-0.222
	bo	-0.274		bo	-0.274		bo	-0.274
	st	-0.291		st	-0.291		st	-0.291
	so	-0.277		so	-0.277		so	-0.277
	cs	-0.215		cs	-0.215		cs	-0.215
	ds	-0.264		ds	-0.264		ds	-0.264
	se	0.143		se	0.143		se	0.143
	sc			sc			sc
	sw	0.744		sw	0.744		sw	0.744
	cw	0.512		cw	0.512		cw	0.512
	we	0.359		we	0.359		we	0.359
	ji	-0.241		ji	-0.241		ji	-0.241
	iw	-0.322		iw	-0.322		iw	-0.322
	qw	0.430		qw	0.430		qw	0.430
	js	0.483		js	0.483		js	0.483
	wf	-0.243		wf	-0.243		wf	-0.243
	tm	0.461		tm	0.461		tm	0.461
	te	0.530		te	0.530		te	0.530
	ju	0.496		ju	0.496		ju	0.496
	gs	-0.376		gs	-0.280		gs	-0.318
	cq	-0.270		cq	-0.201		cq	-0.228
	ut	-0.343		ut	-0.256		ut	-0.290
	hsm	-0.099		hsm	-0.074		hsm	-0.083
	sh	-0.037		sh	-0.027		sh	-0.031
	tv	-0.091		tv	-0.068		tv	-0.077
	pv	-0.102		pv	-0.076		pv	-0.086
	bu	-0.321		bu	-0.321		bu	-0.321
	gh	0.223		gh	0.223		gh	0.223
	sl	-0.206		sl	-0.206		sl	-0.206
	bo	-0.211		bo	-0.211		bo	-0.211
	st	-0.236		st	-0.236		st	-0.236
	so	-0.221		so	-0.221		so	-0.221
	cs	-0.123		cs	-0.123		cs	-0.123
	ds	-0.208		ds	-0.208		ds	-0.208
	se	0.178		se	0.178		se	0.178
	sw			sw			sw
	cw	0.587		cw	0.587		cw	0.587
	we	0.426		we	0.426		we	0.426
	ji	-0.249		ji	-0.249		ji	-0.249
	iw	-0.410		iw	-0.410		iw	-0.410
	qw	0.510		qw	0.510		qw	0.510
	js	0.555		js	0.555		js	0.555
	wf	-0.343		wf	-0.343		wf	-0.343
	tm	0.501		tm	0.501		tm	0.501
	te	0.648		te	0.648		te	0.648
	ju	0.512		ju	0.512		ju	0.512
	gs	-0.613		gs	-0.457		gs	-0.518
	cq	-0.535		cq	-0.399		cq	-0.452
	ut	-0.512		ut	-0.382		ut	-0.433
	hsm	-0.167		hsm	-0.124		hsm	-0.141
	sh	-0.136		sh	-0.101		sh	-0.115
	tv	-0.134		tv	-0.100		tv	-0.114
	pv	-0.129		pv	-0.096		pv	-0.109
	bu	-0.432		bu	-0.432		bu	-0.432
	gh	0.246		gh	0.246		gh	0.246
	sl	-0.236		sl	-0.236		sl	-0.236
	bo	-0.335		bo	-0.335		bo	-0.335
	st	-0.353		st	-0.353		st	-0.353
	so	-0.317		so	-0.317		so	-0.317
	cs	-0.248		cs	-0.248		cs	-0.248
	ds	-0.353		ds	-0.353		ds	-0.353
	se	0.212		se	0.212		se	0.212
	cw			cw			cw
	we	0.788		we	0.788		we	0.788
	ji	-0.215		ji	-0.215		ji	-0.215
	iw	-0.442		iw	-0.442		iw	-0.442
	qw	0.654		qw	0.654		qw	0.654
	js	0.875		js	0.875		js	0.875
	wf	-0.331		wf	-0.331		wf	-0.331
	tm	0.700		tm	0.700		tm	0.700
	te	0.564		te	0.564		te	0.564
	ju	0.731		ju	0.731		ju	0.731
	gs	-0.426		gs	-0.317		gs	-0.360
	cq	-0.425		cq	-0.317		cq	-0.359
	ut	-0.367		ut	-0.274		ut	-0.310
	hsm	0.004		hsm	0.003		hsm	0.004
	sh	-0.072		sh	-0.053		sh	-0.061
	tv	-0.060		tv	-0.045		tv	-0.051
	pv	-0.028		pv	-0.021		pv	-0.023
	bu	-0.353		bu	-0.353		bu	-0.353
	gh	0.246		gh	0.246		gh	0.246
	sl	-0.230		sl	-0.230		sl	-0.230
	bo	-0.351		bo	-0.351		bo	-0.351
	st	-0.371		st	-0.371		st	-0.371
	so	-0.259		so	-0.259		so	-0.259
	cs	-0.233		cs	-0.233		cs	-0.233
	ds	-0.354		ds	-0.354		ds	-0.354
	se	0.253		se	0.253		se	0.253
	we			we			we
	ji	-0.237		ji	-0.237		ji	-0.237
	iw	-0.353		iw	-0.353		iw	-0.353
	qw	0.531		qw	0.531		qw	0.531
	js	0.724		js	0.724		js	0.724
	wf	-0.243		wf	-0.243		wf	-0.243
	tm	0.479		tm	0.479		tm	0.479
	te	0.353		te	0.353		te	0.353
	ju	0.526		ju	0.526		ju	0.526
	gs	-0.253		gs	-0.188		gs	-0.213
	cq	-0.270		cq	-0.201		cq	-0.228
	ut	-0.283		ut	-0.211		ut	-0.240
	hsm	0.008		hsm	0.006		hsm	0.007
	sh	-0.032		sh	-0.024		sh	-0.027
	tv	-0.033		tv	-0.024		tv	-0.028
	pv	-0.054		pv	-0.040		pv	-0.046
	bu	-0.236		bu	-0.236		bu	-0.236
	gh	0.270		gh	0.270		gh	0.270
	sl	-0.186		sl	-0.186		sl	-0.186
	bo	-0.372		bo	-0.372		bo	-0.373
	st	-0.345		st	-0.345		st	-0.345
	so	-0.221		so	-0.221		so	-0.221
	cs	-0.294		cs	-0.294		cs	-0.294
	ds	-0.360		ds	-0.360		ds	-0.360
	se	0.351		se	0.351		se	0.351
	ji			ji			ji
	iw	0.723		iw	0.723		iw	0.723
	qw	-0.217		qw	-0.217		qw	-0.217
	js	-0.261		js	-0.261		js	-0.261
	wf	0.152		wf	0.152		wf	0.152
	tm	-0.308		tm	-0.308		tm	-0.308
	te	-0.239		te	-0.239		te	-0.239
	ju	-0.229		ju	-0.229		ju	-0.229
	gs	0.180		gs	0.134		gs	0.152
	cq	0.088		cq	0.065		cq	0.074
	ut	0.182		ut	0.136		ut	0.154
	hsm	0.117		hsm	0.087		hsm	0.099
	sh	0.094		sh	0.070		sh	0.080
	tv	0.097		tv	0.072		tv	0.082
	pv	0.089		pv	0.066		pv	0.075
	bu	0.140		bu	0.140		bu	0.140
	gh	-0.203		gh	-0.203		gh	-0.203
	sl	0.269		sl	0.269		sl	0.269
	bo	0.254		bo	0.254		bo	0.254
	st	0.242		st	0.242		st	0.242
	so	0.321		so	0.321		so	0.321
	cs	0.284		cs	0.284		cs	0.284
	ds	0.266		ds	0.266		ds	0.266
	se	-0.262		se	-0.262		se	-0.262
	iw			iw			iw
	qw	-0.361		qw	-0.361		qw	-0.361
	js	-0.481		js	-0.481		js	-0.481
	wf	0.395		wf	0.395		wf	0.395
	tm	-0.560		tm	-0.560		tm	-0.560
	te	-0.490		te	-0.490		te	-0.490
	ju	-0.484		ju	-0.484		ju	-0.484
	gs	0.400		gs	0.298		gs	0.338
	cq	0.353		cq	0.263		cq	0.298
	ut	0.422		ut	0.314		ut	0.356
	hsm	0.144		hsm	0.107		hsm	0.122
	sh	0.144		sh	0.107		sh	0.122
	tv	0.132		tv	0.098		tv	0.111
	pv	0.169		pv	0.126		pv	0.143
	bu	0.351		bu	0.351		bu	0.351
	gh	-0.212		gh	-0.212		gh	-0.212
	sl	0.320		sl	0.320		sl	0.320
	bo	0.381		bo	0.381		bo	0.381
	st	0.378		st	0.378		st	0.378
	so	0.396		so	0.396		so	0.396
	cs	0.362		cs	0.362		cs	0.362
	ds	0.370		ds	0.370		ds	0.370
	se	-0.228		se	-0.228		se	-0.228
	qw			qw			qw
	js	0.701		js	0.701		js	0.701
	wf	-0.383		wf	-0.383		wf	-0.383
	tm	0.605		tm	0.605		tm	0.605
	te	0.529		te	0.529		te	0.529
	ju	0.528		ju	0.528		ju	0.528
	gs	-0.391		gs	-0.291		gs	-0.330
	cq	-0.395		cq	-0.295		cq	-0.334
	ut	-0.365		ut	-0.272		ut	-0.309
	hsm	-0.135		hsm	-0.101		hsm	-0.114
	sh	-0.089		sh	-0.066		sh	-0.075
	tv	-0.160		tv	-0.119		tv	-0.135
	pv	-0.149		pv	-0.111		pv	-0.126
	bu	-0.348		bu	-0.348		bu	-0.348
	gh	0.229		gh	0.229		gh	0.229
	sl	-0.246		sl	-0.246		sl	-0.246
	bo	-0.351		bo	-0.351		bo	-0.351
	st	-0.397		st	-0.397		st	-0.397
	so	-0.287		so	-0.287		so	-0.287
	cs	-0.316		cs	-0.316		cs	-0.316
	ds	-0.377		ds	-0.377		ds	-0.377
	se	0.313		se	0.313		se	0.313
	js			js			js
	wf	-0.408		wf	-0.408		wf	-0.408
	tm	0.694		tm	0.694		tm	0.694
	te	0.572		te	0.572		te	0.572
	ju	0.725		ju	0.725		ju	0.725
	gs	-0.511		gs	-0.381		gs	-0.432
	cq	-0.479		cq	-0.357		cq	-0.405
	ut	-0.464		ut	-0.346		ut	-0.392
	hsm	-0.054		hsm	-0.040		hsm	-0.045
	sh	-0.140		sh	-0.104		sh	-0.118
	tv	-0.132		tv	-0.098		tv	-0.111
	pv	-0.132		pv	-0.099		pv	-0.112
	bu	-0.435		bu	-0.435		bu	-0.435
	gh	0.269		gh	0.269		gh	0.269
	sl	-0.291		sl	-0.291		sl	-0.291
	bo	-0.461		bo	-0.461		bo	-0.461
	st	-0.467		st	-0.467		st	-0.467
	so	-0.393		so	-0.393		so	-0.393
	cs	-0.337		cs	-0.337		cs	-0.337
	ds	-0.470		ds	-0.470		ds	-0.470
	se	0.245		se	0.245		se	0.245
	wf			wf			wf
	tm	-0.382		tm	-0.382		tm	-0.382
	te	-0.443		te	-0.443		te	-0.443
	ju	-0.366		ju	-0.366		ju	-0.366
	gs	0.482		gs	0.359		gs	0.407
	cq	0.431		cq	0.321		cq	0.365
	ut	0.469		ut	0.349		ut	0.396
	hsm	0.145		hsm	0.108		hsm	0.122
	sh	0.254		sh	0.189		sh	0.215
	tv	0.195		tv	0.145		tv	0.165
	pv	0.140		pv	0.104		pv	0.118
	bu	0.360		bu	0.360		bu	0.360
	gh	-0.280		gh	-0.280		gh	-0.280
	sl	0.373		sl	0.373		sl	0.373
	bo	0.554		bo	0.554		bo	0.554
	st	0.558		st	0.558		st	0.558
	so	0.453		so	0.453		so	0.453
	cs	0.393		cs	0.393		cs	0.393
	ds	0.456		ds	0.456		ds	0.456
	se	-0.025		se	-0.025		se	-0.025
	tm			tm			tm
	te	0.769		te	0.769		te	0.769
	ju	0.911		ju	0.911		ju	0.911
	gs	-0.467		gs	-0.348		gs	-0.394
	cq	-0.507		cq	-0.378		cq	-0.429
	ut	-0.397		ut	-0.296		ut	-0.335
	hsm	-0.045		hsm	-0.034		hsm	-0.038
	sh	-0.138		sh	-0.103		sh	-0.117
	tv	-0.153		tv	-0.114		tv	-0.129
	pv	-0.125		pv	-0.093		pv	-0.105
	bu	-0.404		bu	-0.404		bu	-0.404
	gh	0.233		gh	0.233		gh	0.233
	sl	-0.276		sl	-0.276		sl	-0.276
	bo	-0.341		bo	-0.341		bo	-0.341
	st	-0.386		st	-0.386		st	-0.386
	so	-0.377		so	-0.377		so	-0.377
	cs	-0.300		cs	-0.300		cs	-0.300
	ds	-0.311		ds	-0.311		ds	-0.311
	se	0.182		se	0.182		se	0.182
	te			te			te
	ju	0.656		ju	0.656		ju	0.656
	gs	-0.691		gs	-0.515		gs	-0.584
	cq	-0.633		cq	-0.471		cq	-0.535
	ut	-0.520		ut	-0.388		ut	-0.440
	hsm	-0.088		hsm	-0.065		hsm	-0.074
	sh	-0.176		sh	-0.131		sh	-0.149
	tv	-0.201		tv	-0.150		tv	-0.170
	pv	-0.154		pv	-0.115		pv	-0.130
	bu	-0.435		bu	-0.435		bu	-0.435
	gh	0.225		gh	0.225		gh	0.225
	sl	-0.299		sl	-0.299		sl	-0.299
	bo	-0.391		bo	-0.391		bo	-0.391
	st	-0.426		st	-0.426		st	-0.426
	so	-0.389		so	-0.389		so	-0.389
	cs	-0.360		cs	-0.360		cs	-0.360
	ds	-0.399		ds	-0.399		ds	-0.399
	se	0.100		se	0.100		se	0.100
	ju			ju			ju
	gs	-0.454		gs	-0.338		gs	-0.384
	cq	-0.481		cq	-0.358		cq	-0.406
	ut	-0.418		ut	-0.311		ut	-0.353
	hsm	-0.031		hsm	-0.023		hsm	-0.026
	sh	-0.133		sh	-0.099		sh	-0.113
	tv	-0.151		tv	-0.112		tv	-0.127
	pv	-0.079		pv	-0.059		pv	-0.067
	bu	-0.378		bu	-0.378		bu	-0.378
	gh	0.251		gh	0.251		gh	0.251
	sl	-0.268		sl	-0.268		sl	-0.268
	bo	-0.377		bo	-0.377		bo	-0.377
	st	-0.370		st	-0.370		st	-0.370
	so	-0.348		so	-0.348		so	-0.348
	cs	-0.246		cs	-0.246		cs	-0.246
	ds	-0.322		ds	-0.322		ds	-0.322
	se	0.186		se	0.186		se	0.186
	gs			gs			gs
	cq	1.064		cq	0.591		cq	0.759
	ut	1.068		ut	0.593		ut	0.763
	hsm	0.315		hsm	0.175		hsm	0.225
	sh	0.324		sh	0.180		sh	0.231
	tv	0.439		tv	0.244		tv	0.314
	pv	0.279		pv	0.155		pv	0.199
	bu	0.747		bu	0.556		bu	0.631
	gh	-0.208		gh	-0.155		gh	-0.176
	sl	0.278		sl	0.207		sl	0.235
	bo	0.443		bo	0.330		bo	0.375
	st	0.500		st	0.373		st	0.423
	so	0.495		so	0.369		so	0.418
	cs	0.361		cs	0.269		cs	0.305
	ds	0.449		ds	0.335		ds	0.380
	se	-0.002		se	-0.002		se	-0.002
	cq			cq			cq
	ut	1.038		ut	0.576		ut	0.741
	hsm	0.381		hsm	0.211		hsm	0.272
	sh	0.471		sh	0.262		sh	0.336
	tv	0.466		tv	0.259		tv	0.333
	pv	0.286		pv	0.159		pv	0.204
	bu	0.693		bu	0.517		bu	0.586
	gh	-0.193		gh	-0.144		gh	-0.163
	sl	0.267		sl	0.199		sl	0.226
	bo	0.413		bo	0.308		bo	0.349
	st	0.450		st	0.335		st	0.380
	so	0.419		so	0.312		so	0.354
	cs	0.378		cs	0.282		cs	0.320
	ds	0.366		ds	0.273		ds	0.309
	se	-0.069		se	-0.051		se	-0.058
	ut			ut			ut
	hsm	0.520		hsm	0.289		hsm	0.371
	sh	0.472		sh	0.262		sh	0.337
	tv	0.631		tv	0.350		tv	0.450
	pv	0.420		pv	0.233		pv	0.300
	bu	0.883		bu	0.658		bu	0.746
	gh	-0.217		gh	-0.162		gh	-0.183
	sl	0.281		sl	0.209		sl	0.237
	bo	0.420		bo	0.313		bo	0.355
	st	0.465		st	0.347		st	0.393
	so	0.495		so	0.369		so	0.419
	cs	0.460		cs	0.343		cs	0.389
	ds	0.465		ds	0.346		ds	0.393
	se	-0.088		se	-0.066		se	-0.075
	hsm			hsm			hsm
	sh	0.779		sh	0.433		sh	0.557
	tv	0.777		tv	0.431		tv	0.555
	pv	0.818		pv	0.454		pv	0.584
	bu	0.325		bu	0.242		bu	0.274
	gh	0.026		gh	0.019		gh	0.022
	sl	0.081		sl	0.061		sl	0.069
	bo	0.063		bo	0.047		bo	0.054
	st	0.083		st	0.062		st	0.070
	so	0.195		so	0.145		so	0.164
	cs	0.140		cs	0.104		cs	0.118
	ds	0.119		ds	0.089		ds	0.100
	se	0.010		se	0.007		se	0.008
	sh			sh			sh
	tv	0.723		tv	0.401		tv	0.516
	pv	0.707		pv	0.392		pv	0.504
	bu	0.281		bu	0.209		bu	0.237
	gh	0.009		gh	0.007		gh	0.008
	sl	0.130		sl	0.097		sl	0.110
	bo	0.148		bo	0.110		bo	0.125
	st	0.166		st	0.123		st	0.140
	so	0.298		so	0.222		so	0.252
	cs	0.223		cs	0.166		cs	0.188
	ds	0.196		ds	0.146		ds	0.166
	se	-0.054		se	-0.040		se	-0.046
	tv			tv			tv
	pv	0.955		pv	0.530		pv	0.682
	bu	0.442		bu	0.329		bu	0.373
	gh	-0.136		gh	-0.101		gh	-0.115
	sl	0.140		sl	0.104		sl	0.118
	bo	0.185		bo	0.138		bo	0.156
	st	0.184		st	0.137		st	0.155
	so	0.267		so	0.199		so	0.226
	cs	0.196		cs	0.146		cs	0.166
	ds	0.169		ds	0.126		ds	0.142
	se	0.009		se	0.006		se	0.007
	pv			pv			pv
	bu	0.403		bu	0.301		bu	0.341
	gh	-0.001		gh	-0.001		gh	-0.001
	sl	0.103		sl	0.076		sl	0.087
	bo	0.070		bo	0.052		bo	0.059
	st	0.046		st	0.034		st	0.039
	so	0.154		so	0.114		so	0.130
	cs	0.188		cs	0.140		cs	0.159
	ds	0.114		ds	0.085		ds	0.096
	se	-0.029		se	-0.021		se	-0.024
	bu			bu			bu
	gh	-0.220		gh	-0.220		gh	-0.220
	sl	0.281		sl	0.281		sl	0.281
	bo	0.332		bo	0.332		bo	0.332
	st	0.390		st	0.390		st	0.390
	so	0.419		so	0.419		so	0.419
	cs	0.324		cs	0.324		cs	0.324
	ds	0.376		ds	0.377		ds	0.377
	se	-0.107		se	-0.107		se	-0.107
	gh			gh			gh
	sl	-0.393		sl	-0.393		sl	-0.393
	bo	-0.487		bo	-0.487		bo	-0.487
	st	-0.386		st	-0.386		st	-0.386
	so	-0.503		so	-0.503		so	-0.503
	cs	-0.287		cs	-0.287		cs	-0.287
	ds	-0.401		ds	-0.401		ds	-0.401
	se	0.296		se	0.296		se	0.296
	sl			sl			sl
	bo	0.562		bo	0.562		bo	0.562
	st	0.553		st	0.553		st	0.553
	so	0.586		so	0.586		so	0.586
	cs	0.440		cs	0.440		cs	0.440
	ds	0.513		ds	0.513		ds	0.513
	se	-0.155		se	-0.155		se	-0.155
	bo			bo			bo
	st	0.819		st	0.819		st	0.819
	so	0.757		so	0.757		so	0.757
	cs	0.625		cs	0.625		cs	0.625
	ds	0.734		ds	0.734		ds	0.734
	se	-0.219		se	-0.219		se	-0.219
	st			st			st
	so	0.749		so	0.749		so	0.749
	cs	0.675		cs	0.675		cs	0.675
	ds	0.824		ds	0.824		ds	0.824
	se	-0.191		se	-0.191		se	-0.191
	so			so			so
	cs	0.620		cs	0.620		cs	0.620
	ds	0.687		ds	0.687		ds	0.687
	se	-0.177		se	-0.177		se	-0.177
	cs			cs			cs
	ds	0.777		ds	0.777		ds	0.777
	se	-0.353		se	-0.353		se	-0.353
	ds			ds			ds
	se	-0.371		se	-0.371		se	-0.371

## Sheet: Sensitivity COPSOQ-middle
rxx=0.50				rxx=0.90				rxx=0.70 (in manuscript)
	r				r				r
qd				qd				qd
wp	0.500			wp	0.500			wp	0.500
ed	0.381			ed	0.381			ed	0.381
he	0.244			he	0.244			he	0.244
in	0.088			in	0.088			in	0.088
pd	0.137			pd	0.137			pd	0.137
ct	-0.036			ct	-0.036			ct	-0.036
mw	-0.071			mw	-0.071			mw	-0.071
pr	-0.349			pr	-0.349			pr	-0.349
re	-0.135			re	-0.135			re	-0.135
cl	-0.316			cl	-0.316			cl	-0.316
co	0.480			co	0.480			co	0.480
it	0.484			it	0.361			it	0.409
ql	-0.225			ql	-0.225			ql	-0.225
ss	-0.177			ss	-0.177			ss	-0.177
sc	-0.159			sc	-0.159			sc	-0.159
sw	-0.195			sw	-0.195			sw	-0.195
ji	0.074			ji	0.074			ji	0.074
iw	0.230			iw	0.230			iw	0.230
qw	-0.352			qw	-0.352			qw	-0.352
js	-0.288			js	-0.288			js	-0.288
wf	0.531			wf	0.531			wf	0.531
tm	-0.279			tm	-0.279			tm	-0.279
te	-0.196			te	-0.196			te	-0.196
ju	-0.298			ju	-0.298			ju	-0.298
gh	-0.130			gh	-0.130			gh	-0.130
wp				wp				wp
ed	0.547			ed	0.547			ed	0.547
he	0.410			he	0.410			he	0.410
in	0.071			in	0.071			in	0.071
pd	0.132			pd	0.132			pd	0.132
ct	-0.393			ct	-0.393			ct	-0.393
mw	0.057			mw	0.057			mw	0.057
pr	-0.132			pr	-0.132			pr	-0.132
re	-0.087			re	-0.087			re	-0.087
cl	-0.023			cl	-0.023			cl	-0.023
co	0.376			co	0.376			co	0.376
it	0.380			it	0.283			it	0.321
ql	-0.144			ql	-0.144			ql	-0.144
ss	-0.203			ss	-0.203			ss	-0.203
sc	-0.093			sc	-0.093			sc	-0.093
sw	-0.154			sw	-0.154			sw	-0.154
ji	0.039			ji	0.039			ji	0.039
iw	0.225			iw	0.225			iw	0.225
qw	-0.160			qw	-0.160			qw	-0.160
js	-0.199			js	-0.199			js	-0.199
wf	0.486			wf	0.486			wf	0.486
tm	-0.196			tm	-0.196			tm	-0.196
te	-0.206			te	-0.206			te	-0.206
ju	-0.275			ju	-0.275			ju	-0.275
gh	-0.045			gh	-0.045			gh	-0.045
ed				ed				ed
he	0.696			he	0.696			he	0.696
in	0.166			in	0.166			in	0.166
pd	0.221			pd	0.221			pd	0.221
ct	-0.436			ct	-0.436			ct	-0.436
mw	0.156			mw	0.156			mw	0.156
pr	-0.136			pr	-0.136			pr	-0.136
re	-0.108			re	-0.108			re	-0.108
cl	-0.023			cl	-0.023			cl	-0.023
co	0.485			co	0.485			co	0.485
it	0.463			it	0.345			it	0.391
ql	-0.170			ql	-0.170			ql	-0.170
ss	-0.187			ss	-0.187			ss	-0.187
sc	-0.084			sc	-0.084			sc	-0.084
sw	-0.187			sw	-0.187			sw	-0.187
ji	-0.016			ji	-0.016			ji	-0.016
iw	0.265			iw	0.265			iw	0.265
qw	-0.276			qw	-0.276			qw	-0.276
js	-0.211			js	-0.211			js	-0.211
wf	0.493			wf	0.493			wf	0.493
tm	-0.243			tm	-0.243			tm	-0.243
te	-0.266			te	-0.266			te	-0.266
ju	-0.305			ju	-0.305			ju	-0.305
gh	-0.143			gh	-0.143			gh	-0.143
he				he				he
in	-0.021			in	-0.021			in	-0.021
pd	0.050			pd	0.050			pd	0.050
ct	-0.401			ct	-0.401			ct	-0.401
mw	0.042			mw	0.042			mw	0.042
pr	-0.161			pr	-0.161			pr	-0.161
re	-0.200			re	-0.200			re	-0.200
cl	0.021			cl	0.021			cl	0.021
co	0.433			co	0.433			co	0.433
it	0.452			it	0.337			it	0.382
ql	-0.226			ql	-0.226			ql	-0.226
ss	-0.249			ss	-0.249			ss	-0.249
sc	-0.089			sc	-0.089			sc	-0.089
sw	-0.171			sw	-0.171			sw	-0.171
ji	0.080			ji	0.080			ji	0.080
iw	0.262			iw	0.262			iw	0.262
qw	-0.193			qw	-0.193			qw	-0.193
js	-0.263			js	-0.263			js	-0.263
wf	0.390			wf	0.390			wf	0.390
tm	-0.252			tm	-0.252			tm	-0.252
te	-0.235			te	-0.235			te	-0.235
ju	-0.319			ju	-0.319			ju	-0.319
gh	-0.128			gh	-0.128			gh	-0.128
in				in				in
pd	0.599			pd	0.599			pd	0.599
ct	0.281			ct	0.281			ct	0.281
mw	0.357			mw	0.357			mw	0.357
pr	0.348			pr	0.348			pr	0.348
re	0.439			re	0.439			re	0.439
cl	0.181			cl	0.181			cl	0.181
co	0.032			co	0.032			co	0.032
it	-0.085			it	-0.064			it	-0.072
ql	0.237			ql	0.237			ql	0.237
ss	0.229			ss	0.229			ss	0.229
sc	0.193			sc	0.193			sc	0.193
sw	0.212			sw	0.212			sw	0.212
ji	-0.185			ji	-0.185			ji	-0.185
iw	-0.222			iw	-0.222			iw	-0.222
qw	0.201			qw	0.201			qw	0.201
js	0.345			js	0.345			js	0.345
wf	-0.004			wf	-0.004			wf	-0.004
tm	0.251			tm	0.251			tm	0.251
te	0.140			te	0.140			te	0.140
ju	0.198			ju	0.198			ju	0.198
gh	0.175			gh	0.175			gh	0.175
pd				pd				pd
ct	0.118			ct	0.118			ct	0.118
mw	0.622			mw	0.622			mw	0.622
pr	0.428			pr	0.428			pr	0.428
re	0.483			re	0.483			re	0.483
cl	0.287			cl	0.287			cl	0.287
co	-0.053			co	-0.053			co	-0.053
it	-0.160			it	-0.119			it	-0.135
ql	0.415			ql	0.415			ql	0.415
ss	0.318			ss	0.318			ss	0.318
sc	0.287			sc	0.287			sc	0.287
sw	0.340			sw	0.340			sw	0.340
ji	-0.223			ji	-0.223			ji	-0.223
iw	-0.204			iw	-0.204			iw	-0.204
qw	0.316			qw	0.316			qw	0.316
js	0.525			js	0.525			js	0.525
wf	-0.040			wf	-0.040			wf	-0.040
tm	0.370			tm	0.370			tm	0.370
te	0.300			te	0.300			te	0.300
ju	0.308			ju	0.308			ju	0.308
gh	0.182			gh	0.182			gh	0.182
ct				ct				ct
mw	0.055			mw	0.055			mw	0.055
pr	0.181			pr	0.181			pr	0.181
re	0.294			re	0.294			re	0.294
cl	0.033			cl	0.033			cl	0.033
co	-0.195			co	-0.195			co	-0.195
it	-0.178			it	-0.133			it	-0.150
ql	0.231			ql	0.231			ql	0.231
ss	0.327			ss	0.327			ss	0.327
sc	0.261			sc	0.261			sc	0.261
sw	0.246			sw	0.246			sw	0.246
ji	-0.091			ji	-0.091			ji	-0.091
iw	-0.335			iw	-0.335			iw	-0.335
qw	0.199			qw	0.199			qw	0.199
js	0.240			js	0.240			js	0.240
wf	-0.290			wf	-0.290			wf	-0.290
tm	0.289			tm	0.289			tm	0.289
te	0.292			te	0.292			te	0.292
ju	0.311			ju	0.311			ju	0.311
gh	0.180			gh	0.180			gh	0.180
mw				mw				mw
pr	0.524			pr	0.524			pr	0.524
re	0.526			re	0.526			re	0.526
cl	0.497			cl	0.497			cl	0.497
co	-0.191			co	-0.191			co	-0.191
it	-0.368			it	-0.274			it	-0.311
ql	0.410			ql	0.410			ql	0.410
ss	0.331			ss	0.331			ss	0.331
sc	0.287			sc	0.287			sc	0.287
sw	0.373			sw	0.373			sw	0.373
ji	-0.208			ji	-0.208			ji	-0.208
iw	-0.224			iw	-0.224			iw	-0.224
qw	0.467			qw	0.467			qw	0.467
js	0.608			js	0.608			js	0.608
wf	-0.147			wf	-0.147			wf	-0.147
tm	0.418			tm	0.418			tm	0.418
te	0.333			te	0.333			te	0.333
ju	0.355			ju	0.355			ju	0.355
gh	0.129			gh	0.129			gh	0.129
pr				pr				pr
re	0.715			re	0.715			re	0.715
cl	0.566			cl	0.566			cl	0.566
co	-0.514			co	-0.514			co	-0.514
it	-0.599			it	-0.446			it	-0.506
ql	0.692			ql	0.692			ql	0.692
ss	0.558			ss	0.558			ss	0.558
sc	0.327			sc	0.327			sc	0.327
sw	0.430			sw	0.430			sw	0.430
ji	-0.236			ji	-0.236			ji	-0.236
iw	-0.417			iw	-0.417			iw	-0.417
qw	0.580			qw	0.580			qw	0.580
js	0.640			js	0.640			js	0.640
wf	-0.322			wf	-0.322			wf	-0.322
tm	0.754			tm	0.754			tm	0.754
te	0.532			te	0.532			te	0.532
ju	0.644			ju	0.644			ju	0.644
gh	0.239			gh	0.239			gh	0.239
re				re				re
cl	0.430			cl	0.430			cl	0.430
co	-0.387			co	-0.387			co	-0.387
it	-0.497			it	-0.370			it	-0.420
ql	0.665			ql	0.665			ql	0.665
ss	0.647			ss	0.647			ss	0.647
sc	0.418			sc	0.418			sc	0.418
sw	0.524			sw	0.524			sw	0.524
ji	-0.338			ji	-0.338			ji	-0.338
iw	-0.448			iw	-0.448			iw	-0.448
qw	0.529			qw	0.529			qw	0.529
js	0.700			js	0.700			js	0.700
wf	-0.309			wf	-0.309			wf	-0.309
tm	0.703			tm	0.703			tm	0.703
te	0.535			te	0.535			te	0.535
ju	0.660			ju	0.660			ju	0.660
gh	0.248			gh	0.248			gh	0.248
cl				cl				cl
co	-0.346			co	-0.346			co	-0.346
it	-0.330			it	-0.246			it	-0.279
ql	0.370			ql	0.370			ql	0.370
ss	0.390			ss	0.390			ss	0.390
sc	0.291			sc	0.291			sc	0.291
sw	0.345			sw	0.345			sw	0.345
ji	-0.194			ji	-0.194			ji	-0.194
iw	-0.290			iw	-0.290			iw	-0.290
qw	0.507			qw	0.507			qw	0.507
js	0.379			js	0.379			js	0.379
wf	-0.226			wf	-0.226			wf	-0.226
tm	0.428			tm	0.428			tm	0.428
te	0.368			te	0.368			te	0.368
ju	0.361			ju	0.361			ju	0.361
gh	0.085			gh	0.085			gh	0.085
co				co				co
it	1.029			it	0.767			it	0.869
ql	-0.459			ql	-0.459			ql	-0.459
ss	-0.458			ss	-0.458			ss	-0.458
sc	-0.258			sc	-0.258			sc	-0.258
sw	-0.376			sw	-0.376			sw	-0.376
ji	0.161			ji	0.161			ji	0.161
iw	0.472			iw	0.472			iw	0.472
qw	-0.477			qw	-0.477			qw	-0.477
js	-0.452			js	-0.452			js	-0.452
wf	0.528			wf	0.528			wf	0.528
tm	-0.592			tm	-0.592			tm	-0.592
te	-0.512			te	-0.512			te	-0.512
ju	-0.557			ju	-0.557			ju	-0.557
gh	-0.169			gh	-0.169			gh	-0.169
it				it				it
ql	-0.532			ql	-0.397			ql	-0.450
ss	-0.447			ss	-0.333			ss	-0.377
sc	-0.292			sc	-0.218			sc	-0.247
sw	-0.445			sw	-0.332			sw	-0.376
ji	0.201			ji	0.150			ji	0.170
iw	0.483			iw	0.360			iw	0.408
qw	-0.585			qw	-0.436			qw	-0.495
js	-0.609			js	-0.454			js	-0.514
wf	0.561			wf	0.418			wf	0.474
tm	-0.655			tm	-0.488			tm	-0.554
te	-0.562			te	-0.419			te	-0.475
ju	-0.626			ju	-0.466			ju	-0.529
gh	-0.145			gh	-0.108			gh	-0.123
ql				ql				ql
ss	0.840			ss	0.840			ss	0.840
sc	0.443			sc	0.443			sc	0.443
sw	0.472			sw	0.472			sw	0.472
ji	-0.186			ji	-0.186			ji	-0.186
iw	-0.329			iw	-0.329			iw	-0.329
qw	0.521			qw	0.521			qw	0.521
js	0.631			js	0.631			js	0.631
wf	-0.314			wf	-0.314			wf	-0.314
tm	0.729			tm	0.729			tm	0.729
te	0.570			te	0.570			te	0.570
ju	0.763			ju	0.763			ju	0.763
gh	0.187			gh	0.187			gh	0.187
ss				ss				ss
sc	0.548			sc	0.548			sc	0.548
sw	0.489			sw	0.489			sw	0.489
ji	-0.256			ji	-0.256			ji	-0.256
iw	-0.392			iw	-0.392			iw	-0.392
qw	0.468			qw	0.468			qw	0.468
js	0.535			js	0.535			js	0.535
wf	-0.322			wf	-0.322			wf	-0.322
tm	0.682			tm	0.682			tm	0.682
te	0.536			te	0.536			te	0.536
ju	0.671			ju	0.671			ju	0.671
gh	0.177			gh	0.177			gh	0.177
sc				sc				sc
sw	0.745			sw	0.745			sw	0.745
ji	-0.249			ji	-0.249			ji	-0.249
iw	-0.326			iw	-0.326			iw	-0.326
qw	0.432			qw	0.432			qw	0.432
js	0.454			js	0.454			js	0.454
wf	-0.272			wf	-0.273			wf	-0.273
tm	0.488			tm	0.488			tm	0.488
te	0.654			te	0.654			te	0.654
ju	0.525			ju	0.525			ju	0.525
gh	0.220			gh	0.220			gh	0.220
sw				sw				sw
ji	-0.275			ji	-0.275			ji	-0.275
iw	-0.445			iw	-0.445			iw	-0.445
qw	0.518			qw	0.518			qw	0.518
js	0.595			js	0.595			js	0.595
wf	-0.372			wf	-0.372			wf	-0.372
tm	0.526			tm	0.526			tm	0.526
te	0.792			te	0.792			te	0.792
ju	0.590			ju	0.590			ju	0.590
gh	0.263			gh	0.263			gh	0.263
ji				ji				ji
iw	0.755			iw	0.755			iw	0.755
qw	-0.207			qw	-0.207			qw	-0.207
js	-0.297			js	-0.297			js	-0.297
wf	0.150			wf	0.150			wf	0.150
tm	-0.292			tm	-0.292			tm	-0.292
te	-0.279			te	-0.279			te	-0.279
ju	-0.230			ju	-0.230			ju	-0.230
gh	-0.237			gh	-0.237			gh	-0.237
iw				iw				iw
qw	-0.349			qw	-0.349			qw	-0.349
js	-0.451			js	-0.451			js	-0.451
wf	0.422			wf	0.422			wf	0.422
tm	-0.540			tm	-0.540			tm	-0.540
te	-0.487			te	-0.487			te	-0.487
ju	-0.495			ju	-0.495			ju	-0.495
gh	-0.228			gh	-0.228			gh	-0.228
qw				qw				qw
js	0.698			js	0.698			js	0.698
wf	-0.397			wf	-0.397			wf	-0.397
tm	0.632			tm	0.632			tm	0.632
te	0.559			te	0.559			te	0.559
ju	0.578			ju	0.578			ju	0.578
gh	0.228			gh	0.228			gh	0.228
js				js				js
wf	-0.429			wf	-0.429			wf	-0.429
tm	0.692			tm	0.692			tm	0.692
te	0.596			te	0.596			te	0.596
ju	0.685			ju	0.685			ju	0.685
gh	0.257			gh	0.257			gh	0.257
wf				wf				wf
tm	-0.378			tm	-0.378			tm	-0.378
te	-0.427			te	-0.427			te	-0.427
ju	-0.445			ju	-0.445			ju	-0.445
gh	-0.303			gh	-0.303			gh	-0.303
tm				tm				tm
te	0.808			te	0.808			te	0.808
ju	0.888			ju	0.888			ju	0.888
gh	0.247			gh	0.247			gh	0.247
te				te				te
ju	0.794			ju	0.794			ju	0.794
gh	0.263			gh	0.263			gh	0.263
ju				ju				ju
gh	0.250			gh	0.250			gh	0.250

## Sheet: reconstruction split-half
Original screening version item	r² (original)	r² (split-half)	alternative screening item (split-half)		difference
Quantitative Demands (QD2)	0.723	0.701763			0.0212373
Work Pace (WP2)	0.839	0.835047	WP3		0.0039527
Cognitive Demands (CD4)	0.62	0.630941			0.0109414
Emotional Demands (ED3)	0.835	0.81824			0.0167601
Demands for Hiding Emotions (HE2)	0.754	0.757099			0.0030989
Influence at Work (IN4)	0.626	0.600017			0.0259825
Possibilities for Development (PD4)	0.839	0.830636			0.0083643
Variation of Work (VA1)	0.757	0.77389			0.0168904
Control over Working Time (CT3)	0.662	0.632434			0.0295658
Meaning of Work (MW1)	0.881	0.878633			0.0023671
Predictability (PR2)	0.778	0.843365	PR1		0.0653649
Recognition (RE2)	0.821	0.790787	RE1		0.0302133
Role Clarity (CL2)	0.757	0.757527			0.0005273
Role Conflicts (CO3)	0.801	0.79593			0.0050698
Quality of Leadership (QL2)	0.762	0.751193			0.0108066
Social Support from Supervisor (SSX2)	0.831	0.816452	SSX1		0.0145476
Social Support from Colleagues (SCX2)	0.787	0.792133			0.0051325
Sense of Community at Work (SW2)	0.8	0.809585	SW1		0.0095853
Commitment to the Workplace (CW5)	0.7	0.697085			0.0029146
Work Engagement (WE2)	0.764	0.758722			0.0052781
Job Insecurity (JI1)	0.686	0.695237			0.0092372
Insecurity over Working Conditions (IW2)	0.684	0.670567			0.0134328
Quality of Work (QW2)	0.812	0.820658			0.0086585
Job Satisfaction (JS1)	0.703	0.713023			0.0100228
Work-Life Conflict (WF3)	0.786	0.795185			0.0091855
Vertical Trust (TMX2)	0.706	0.6877			0.0182997
Horizontal Trust (TE1)	0.776	0.783812			0.0078124
Organizational Justice (JU3)	0.732	0.734238			0.002238
Bullying (BU2)	0.872	0.852578			0.0194224
Self-Rated Health (GH1)	0.914	0.866661	GH2		0.0473394
Sleeping Difficulties (SL4)	0.784	0.76604			0.0179597
Burnout (BO1)	0.812	0.785847			0.0261531
Stress (ST3)	0.842	0.850531			0.0085306
Somatic Stress (SO4)	0.622	0.619296			0.0027041
Cognitive Stress (CS3)	0.747	0.712014			0.0349862
Depressive Symptoms (DS2)	0.744	0.715783			0.0282169
Self-Efficacy (SE5)	0.629	0.615481	SE4		0.013519
